# Supplementary material for: Sociolinguistic Variation in Mouthings in British Sign Language: A Corpus-Based Study
Source: Lang Speech. 2022 Jul 28;66(2):412–41. doi: 10.1177/00238309221107002 (PMC10230597; doi:10.1177/00238309221107002)
Supplement: sj-csv-1-las-10.1177_00238309221107002 – Supplemental material for Sociolinguistic Variation in Mouthings in British Sign Language: A Corpus-Based Study [file sj-csv-1-las-10.1177_00238309221107002.csv]

Annotation1-2	HitPositionInTier	BeginTime	TierName	Annotation2-2	HitPositionInTier	BeginTime	Annotation3-2	HitPositionInTier	BeginTime	TranscriptionName
ACCEPT	248	317.401	RH-IDgloss	Indicatingverb:animate/inanimate	98	317.401	Mouthing	66	317.401	BL01M86WDC.eaf	PlainVerb	South
ACCEPT	98	76.627	RH-IDgloss	Indicatingverb:animate/inanimate	13	76.627	Mouthing	10	76.627	BL30M65WDC.eaf	PlainVerb	South
ACCEPT	19	6.275	RH-IDgloss	Non-Plainverb	3	6.275	Mouthing	3	6.275	GW07M23WDN.eaf	PlainVerb	North
ACCOMMODATION	70	23.198	RH-IDgloss	Verb:ambiguous	19	23.198	Mouthing	14	23.198	LN14F22ADC.eaf	PlainVerb	South
ACCOMMODATION	37	24.758	LH-IDgloss	Verb:ambiguous	3	24.758	None	15	24.758	LN14F22ADC.eaf	PlainVerb	South
ACT02	7	12.09	RH-IDgloss	Plainverb	3	12.09	Mouthing	3	12.09	BL22M43WHC.eaf	PlainVerb	South
ADD	34	24.05	RH-IDgloss	Plain/locatableverb	13	24.05	None	9	24.05	LN29M73WHC.eaf	NonPlainVerb	South
ADD02	7	26.403	LH-IDgloss	Indicatingverb:locative	3	26.403	Mouthing	8	26.403	BL17M43WDC.eaf	NonPlainVerb	South
ADD02	48	20.45	RH-IDgloss	Indicatingverb:locative	17	20.45	None	9	20.45	LN05M58WDC.eaf	NonPlainVerb	South
ADD02	172	247.89	RH-IDgloss	Indicatingverb:locative	42	247.89	None	24	247.89	LN06F44WHC.eaf	NonPlainVerb	South
ADD02	185	252.975	RH-IDgloss	Indicatingverb:locative	44	252.975	None	25	252.975	LN06F44WHC.eaf	NonPlainVerb	South
ADVANCE	12	53.618	LH-IDgloss	Indicatingverb:locative	4	53.618	None	12	53.618	BL17M43WDC.eaf	NonPlainVerb	South
ADVERTISE	74	276.289	RH-IDgloss	Non-Plainverb	14	276.289	Mouthing	15	276.289	GW02M33WHN.eaf	NonPlainVerb	North
ADVERTISE	77	278	RH-IDgloss	Non-Plainverb	15	278	Mouthing	16	278	GW02M33WHN.eaf	NonPlainVerb	North
ADVERTISE	58	16.485	RH-IDgloss	Non-Plainverb	13	16.485	Mouthing	13	16.485	GW06F43WHN.eaf	NonPlainVerb	North
AFFORD	194	301.153	RH-IDgloss	Indicatingverb:animate/inanimate	13	301.153	Mouthing	12	301.153	BL04M74WHC.eaf	NonPlainVerb	South
AIM	78	63.218	RH-IDgloss	Plain/locatableverb	17	63.218	Mouthing	13	63.218	BL08M26WDC.eaf	NonPlainVerb	South
ALLOW	236	247.565	RH-IDgloss	Plain/locatableverb	49	247.565	Mouthing	34	247.565	LN03F47WDC.eaf	NonPlainVerb	South
ALLOW	369	317.61	RH-IDgloss	Plain/locatableverb	73	317.61	Mouthing	46	317.61	LN03F47WDC.eaf	NonPlainVerb	South
ALLOW	57	36.605	RH-IDgloss	Plain/locatableverb	14	36.605	Mouthing	12	36.605	LN04F41WHC.eaf	NonPlainVerb	South
ALLOW	291	249.16	RH-IDgloss	Plain/locatableverb	70	249.16	Mouthing	54	249.16	LN04F41WHC.eaf	NonPlainVerb	South
ANNOYED	51	37.775	RH-IDgloss	Plain/locatableverb	12	37.775	MG	10	37.775	BL13F26WDC.eaf	NonPlainVerb	South
APPLAUD	106	59.21	RH-IDgloss	Plain/locatableverb	27	59.21	MG	22	59.21	LN04F41WHC.eaf	NonPlainVerb	South
APPROACH-CLOSE	76	107.65	RH-IDgloss	Plainverb	15	107.65	None	12	107.65	LN23M33WDC.eaf	PlainVerb	South
ARRANGE	36	260.53	RH-IDgloss	Non-Plainverb	7	260.53	None	7	260.53	BF22M22WHN.eaf	NonPlainVerb	North
ARRIVE	46	122.78	RH-IDgloss	Non-Plainverb	7	122.78	None	7	122.78	BF04F59OHN.eaf	NonPlainVerb	North
ARRIVE	78	136.212	RH-IDgloss	Non-Plainverb	6	136.212	Mouthing	7	136.212	BF12M74WHN.eaf	NonPlainVerb	North
ARRIVE	81	139.637	RH-IDgloss	Non-Plainverb	7	139.637	Mouthing	8	139.637	BF12M74WHN.eaf	NonPlainVerb	North
ARRIVE	80	210.469	RH-IDgloss	Non-Plainverb	12	210.469	Mouthing	12	210.469	BF15M16WDN.eaf	NonPlainVerb	North
ARRIVE	82	211.281	RH-IDgloss	Non-Plainverb	13	211.281	Mouthing	13	211.281	BF15M16WDN.eaf	NonPlainVerb	North
ARRIVE	92	226.991	RH-IDgloss	Non-Plainverb	17	226.991	None	17	226.991	BF18M57WHN.eaf	NonPlainVerb	North
ARRIVE	76	40.665	RH-IDgloss	Non-Plainverb	12	40.665	Mouthing	12	40.665	BF21M23WHN.eaf	NonPlainVerb	North
ARRIVE	41	262.53	RH-IDgloss	Non-Plainverb	9	262.53	Mouthing	9	262.53	BF22M22WHN.eaf	NonPlainVerb	North
ARRIVE	57	271.895	RH-IDgloss	Non-Plainverb	14	271.895	None	14	271.895	BF22M22WHN.eaf	NonPlainVerb	North
ARRIVE	43	18.556	RH-IDgloss	Non-Plainverb	13	18.556	Mouthing	13	18.556	BF24M47WHN.eaf	NonPlainVerb	North
ARRIVE	38	121.076	RH-IDgloss	Indicatingverb:locative	6	121.076	Mouthing	27	121.076	BL03F70WHC.eaf	NonPlainVerb	South
ARRIVE	42	122.356	RH-IDgloss	Indicatingverb:locative	8	122.356	Mouthing	29	122.356	BL03F70WHC.eaf	NonPlainVerb	South
ARRIVE	74	83.763	RH-IDgloss	Indicatingverb:locative	18	83.763	Mouthing	14	83.763	BL28F60WDC.eaf	NonPlainVerb	South
ARRIVE	59	28.74	LH-IDgloss	Non-Plainverb	6	28.74	None	6	28.74	GW01M29WDN.eaf	NonPlainVerb	North
ARRIVE	64	31.951	LH-IDgloss	Non-Plainverb	7	31.951	Mouthing	7	31.951	GW01M29WDN.eaf	NonPlainVerb	North
ARRIVE	30	17.482	RH-IDgloss	Non-Plainverb	6	17.482	Mouthing	6	17.482	GW15F60WHN.eaf	NonPlainVerb	North
ARRIVE	55	29.035	RH-IDgloss	Non-Plainverb	11	29.035	None	11	29.035	GW15F60WHN.eaf	NonPlainVerb	North
ARRIVE	322	472.25	RH-IDgloss	Indicatingverb:locative	78	472.25	Mouthing	38	472.25	LN06F44WHC.eaf	NonPlainVerb	South
ARRIVE	68	40.695	RH-IDgloss	Indicatingverb:locative	9	40.695	None	8	40.695	LN09M29WDC.eaf	NonPlainVerb	South
ARRIVE	89	130.69	RH-IDgloss	Indicatingverb:locative	24	130.69	None	21	130.69	LN18F41WDC.eaf	NonPlainVerb	South
ARRIVE	101	134.68	RH-IDgloss	Indicatingverb:locative	30	134.68	None	24	134.68	LN18F41WDC.eaf	NonPlainVerb	South
ARRIVE	66	33.695	RH-IDgloss	Indicatingverb:locative	6	33.695	Mouthing	5	33.695	LN22F56WDC.eaf	NonPlainVerb	South
ASK	153	184.077	RH-IDgloss	Indicatingverb:animate/inanimate	58	184.077	Mouthing	39	184.077	BL01M86WDC.eaf	NonPlainVerb	South
ASK	175	269.871	RH-IDgloss	Indicatingverb:animate/inanimate	9	269.871	Mouthing	8	269.871	BL04M74WHC.eaf	NonPlainVerb	South
ASK	97	286.375	RH-IDgloss	Non-Plainverb	23	286.375	Mouthing	24	286.375	GW02M33WHN.eaf	NonPlainVerb	North
ASK	74	40.712	RH-IDgloss	Non-Plainverb	16	40.712	Mouthing	16	40.712	GW15F60WHN.eaf	NonPlainVerb	North
ASK	29	14.894	RH-IDgloss	Non-Plainverb	15	14.894	Mouthing	15	14.894	GW16F59WHN.eaf	NonPlainVerb	North
ASK	34	16.17	RH-IDgloss	Non-Plainverb	16	16.17	Mouthing	16	16.17	GW16F59WHN.eaf	NonPlainVerb	North
AVOID02	61	211.807	RH-IDgloss	Non-Plainverb	11	211.807	Mouthing	12	211.807	BF02M25WDN.eaf	NonPlainVerb	North
AVOID02	65	214.123	RH-IDgloss	Non-Plainverb	12	214.123	Mouthing	13	214.123	BF02M25WDN.eaf	NonPlainVerb	North
AWARD	353	360.21	RH-IDgloss	Indicatingverb:animate/inanimate	83	360.21	MG	60	360.21	LN04F41WHC.eaf	NonPlainVerb	South
BACK	57	62.906	RH-IDgloss	Indicatingverb:locative	15	62.906	Mouthing	9	62.906	BL01M86WDC.eaf	NonPlainVerb	South
BACK	188	205.03	RH-IDgloss	Indicatingverb:locative	72	205.03	Mouthing	48	205.03	BL01M86WDC.eaf	NonPlainVerb	South
BACK	110	123.976	RH-IDgloss	Indicatingverb:locative	42	123.976	MG	28	123.976	BL01M86WDC.eaf	NonPlainVerb	South
BACK	77	56.408	RH-IDgloss	Indicatingverb:locative	10	56.408	Mouthing	13	56.408	BL17M43WDC.eaf	NonPlainVerb	South
BACK	20	44.13	RH-IDgloss	Indicatingverb:locative	4	44.13	Mouthing	4	44.13	LN18F41WDC.eaf	NonPlainVerb	South
BACK	23	45.805	RH-IDgloss	Indicatingverb:locative	5	45.805	Mouthing	5	45.805	LN18F41WDC.eaf	NonPlainVerb	South
BASE	28	25.09	RH-IDgloss	Plain/locatableverb	10	25.09	Mouthing	8	25.09	BL22M43WHC.eaf	NonPlainVerb	South
BASE	31	26.2	RH-IDgloss	Plain/locatableverb	11	26.2	Mouthing	9	26.2	BL22M43WHC.eaf	NonPlainVerb	South
BASE	37	30.5	RH-IDgloss	Plain/locatableverb	13	30.5	Mouthing	11	30.5	BL22M43WHC.eaf	NonPlainVerb	South
BASE	23	155.859	RH-IDgloss	Non-Plainverb	4	155.859	Mouthing	4	155.859	GW18M38AHN.eaf	NonPlainVerb	North
BECKON	2	2.53	LH-IDgloss	Indicatingverb:locative	2	2.53	None	2	2.53	BL17M43WDC.eaf	NonPlainVerb	South
BECKON	41	19.491	RH-IDgloss	Indicatingverb:locative	9	19.491	Mouthing	8	19.491	BL28F60WDC.eaf	NonPlainVerb	South
BEHAVIOUR	41	15.002	RH-IDgloss	Plainverb	8	15.002	MG	11	15.002	BF01F28WDN.eaf	PlainVerb	North
BEHAVIOUR	28	7.327	RH-IDgloss	Plainverb	9	7.327	MG	9	7.327	BF16F16WDN.eaf	PlainVerb	North
BELIEVE	13	80.173	RH-IDgloss	Non-Plainverb	2	80.173	Mouthing	2	80.173	BF06M42WHN.eaf	PlainVerb	North
BELIEVE	18	146.709	RH-IDgloss	Non-Plainverb	4	146.709	Mouthing	4	146.709	BF23F39WHN.eaf	PlainVerb	North
BIG	41	74.312	RH-IDgloss	Plain/locatableverb	7	74.312	MG	8	74.312	BL09F45WHC.eaf	NonPlainVerb	South
BOAT	43	264.312	RH-IDgloss	Non-Plainverb	10	264.312	MG	10	264.312	BF22M22WHN.eaf	NonPlainVerb	North
BOMB	89	132.77	RH-IDgloss	Non-Plainverb	14	132.77	MG	14	132.77	BF06M42WHN.eaf	NonPlainVerb	North
BOOKED	71	50.039	RH-IDgloss	Plain/locatableverb	14	50.039	Mouthing	8	50.039	BL11F57WHC.eaf	NonPlainVerb	South
BORN	14	4.684	RH-IDgloss	Plainverb	2	4.684	Mouthing	2	4.684	BF10F44WHN.eaf	PlainVerb	North
BORN	43	15.721	RH-IDgloss	Plainverb	9	15.721	Mouthing	9	15.721	GW07M23WDN.eaf	PlainVerb	North
BORN	69	24.768	RH-IDgloss	Plainverb	15	24.768	Mouthing	15	24.768	GW07M23WDN.eaf	PlainVerb	North
BORN	93	32.89	RH-IDgloss	Plainverb	19	32.89	Mouthing	19	32.89	GW07M23WDN.eaf	PlainVerb	North
BORN	53	20.437	RH-IDgloss	Plainverb	11	20.437	MG	11	20.437	GW07M23WDN.eaf	PlainVerb	North
BORN	12	4.216	RH-IDgloss	Plainverb	3	4.216	Mouthing	3	4.216	GW24F22WDN.eaf	PlainVerb	North
BORN	55	33.25	RH-IDgloss	Plainverb	8	33.25	Mouthing	7	33.25	LN12F40BHC.eaf	PlainVerb	South
BORN	24	63.535	RH-IDgloss	Plainverb	5	63.535	Mouthing	3	63.535	LN23M33WDC.eaf	PlainVerb	South
BORN02	37	182.664	RH-IDgloss	Plainverb	2	182.664	Mouthing	2	182.664	BF13M53WHN.eaf	PlainVerb	North
BORN02	6	3.931	LH-IDgloss	Non-Plainverb	2	3.931	Mouthing	2	3.932	BF14F55WHN.eaf	PlainVerb	North
BORN02	67	31.02	LH-IDgloss	Plainverb	14	31.02	Mouthing	14	31.02	BF14F55WHN.eaf	PlainVerb	North
BORN02	32	22.97	LH-IDgloss	Plain/locatableverb	10	22.97	Mouthing	8	22.97	LN24M31BHC.eaf	PlainVerb	South
BORN02	93	65.895	LH-IDgloss	Plain/locatableverb	24	65.895	Mouthing	20	65.895	LN24M31BHC.eaf	PlainVerb	South
BREAK	42	103.327	RH-IDgloss	Non-Plainverb	6	103.327	Mouthing	6	103.327	BF06M42WHN.eaf	NonPlainVerb	North
BREAK	72	38.76	RH-IDgloss	Non-Plainverb	11	38.76	Mouthing	11	38.76	BF21M23WHN.eaf	NonPlainVerb	North
BREAK	61	87.509	RH-IDgloss	Plain/locatableverb	12	87.509	Mouthing	13	87.509	BL09F45WHC.eaf	NonPlainVerb	South
BREAK	69	199.451	RH-IDgloss	Non-Plainverb	12	199.451	Mouthing	12	199.451	GW20M79WHN.eaf	NonPlainVerb	North
BREATHE	31	363.097	RH-IDgloss	Plainverb	5	363.097	Mouthing	5	363.097	GW12F85WHN.eaf	PlainVerb	North
BREATHE	53	371.577	RH-IDgloss	Plainverb	12	371.577	Mouthing	12	371.577	GW12F85WHN.eaf	PlainVerb	North
BREATHE	238	204.85	RH-IDgloss	Plainverb	57	204.85	Mouthing	44	204.85	LN04F41WHC.eaf	PlainVerb	South
BREATHE	257	211.85	RH-IDgloss	Plainverb	60	211.85	MG	47	211.85	LN04F41WHC.eaf	PlainVerb	South
BREATHE	282	234.445	RH-IDgloss	Plainverb	68	234.445	MG	52	234.445	LN04F41WHC.eaf	PlainVerb	South
BRING	25	88.226	LH-IDgloss	Indicatingverb:locative	3	88.226	MG	4	88.226	BL03F70WHC.eaf	NonPlainVerb	South
BRING	21	7.812	LH-IDgloss	Non-Plainverb	3	7.812	MG	3	7.812	GW01M29WDN.eaf	NonPlainVerb	North
BRING	75	172.694	RH-IDgloss	Non-Plainverb	9	172.694	Mouthing	9	172.694	GW18M38AHN.eaf	NonPlainVerb	North
BRING	54	37.655	RH-IDgloss	Indicatingverb:locative	19	37.655	Mouthing	14	37.655	LN29M73WHC.eaf	NonPlainVerb	South
BUFFET	20	15.119	RH-IDgloss	Plain/locatableverb	3	15.119	Mouthing	2	15.119	BL11F57WHC.eaf	NonPlainVerb	South
BUFFET	25	20.279	RH-IDgloss	Plain/locatableverb	4	20.279	Mouthing	3	20.279	BL11F57WHC.eaf	NonPlainVerb	South
BUY	184	274.924	RH-IDgloss	Plain/locatableverb	11	274.924	Mouthing	10	274.924	BL04M74WHC.eaf	NonPlainVerb	South
BUY	36	16.623	RH-IDgloss	Plain/locatableverb	6	16.623	Mouthing	5	16.623	BL28F60WDC.eaf	NonPlainVerb	South
BUY	88	412.975	RH-IDgloss	Non-Plainverb	18	412.975	Mouthing	18	412.975	GW05F44WHN.eaf	NonPlainVerb	North
BUY	46	19.775	RH-IDgloss	Plain/locatableverb	16	19.775	Mouthing	8	19.775	LN05M58WDC.eaf	NonPlainVerb	South
BUY	75	30.84	RH-IDgloss	Plain/locatableverb	23	30.84	Mouthing	15	30.84	LN05M58WDC.eaf	NonPlainVerb	South
BUY	61	98.85	RH-IDgloss	Plain/locatableverb	17	98.85	Mouthing	11	98.85	LN06F44WHC.eaf	NonPlainVerb	South
BUY	61	35.485	RH-IDgloss	Plain/locatableverb	6	35.485	None	5	35.485	LN15M54AHC.eaf	NonPlainVerb	South
CAMERA	89	40.042	RH-IDgloss	Non-Plainverb	16	40.042	None	18	40.042	BF19F69WHN.eaf	PlainVerb	North
CAMERA	90	40.284	RH-IDgloss	Non-Plainverb	17	40.284	None	19	40.284	BF19F69WHN.eaf	PlainVerb	North
CAMERA	91	40.424	RH-IDgloss	Non-Plainverb	18	40.424	None	20	40.424	BF19F69WHN.eaf	PlainVerb	North
CAMERA	92	40.574	RH-IDgloss	Non-Plainverb	19	40.574	None	21	40.574	BF19F69WHN.eaf	PlainVerb	North
CAMERA	93	40.834	RH-IDgloss	Non-Plainverb	20	40.834	None	22	40.834	BF19F69WHN.eaf	PlainVerb	North
CAMERA	87	39.51	RH-IDgloss	Non-Plainverb	14	39.51	MG	16	39.51	BF19F69WHN.eaf	PlainVerb	North
CAMERA	88	39.875	RH-IDgloss	Non-Plainverb	15	39.875	None	17	39.875	BF19F69WHN.eaf	PlainVerb	North
CANCEL	8	10.125	RH-IDgloss	Plain/locatableverb	3	10.125	Mouthing	3	10.125	LN04F41WHC.eaf	NonPlainVerb	South
CATCH	61	195.354	RH-IDgloss	Non-Plainverb	9	195.354	None	9	195.354	BF13M53WHN.eaf	NonPlainVerb	North
CATCH	63	196.639	RH-IDgloss	Non-Plainverb	10	196.639	None	10	196.639	BF13M53WHN.eaf	NonPlainVerb	North
CATCH	61	377.57	RH-IDgloss	Non-Plainverb	14	377.57	None	14	377.57	GW12F85WHN.eaf	NonPlainVerb	North
CATCH	41	22.85	RH-IDgloss	Plain/locatableverb	4	22.85	Mouthing	3	22.85	LN15M54AHC.eaf	NonPlainVerb	South
CHALLENGE	96	53.65	RH-IDgloss	Indicatingverb:animate/inanimate	22	53.65	Mouthing	19	53.65	LN04F41WHC.eaf	NonPlainVerb	South
CHANGE	54	245.119	RH-IDgloss	Non-Plainverb	9	245.119	None	9	245.119	BF23F39WHN.eaf	NonPlainVerb	North
CHANGE	4	7.793	RH-IDgloss	Plain/locatableverb	2	7.793	Mouthing	3	7.793	BL17M43WDC.eaf	NonPlainVerb	South
CHANGE	13	6.47	RH-IDgloss	Plain/locatableverb	6	6.47	Mouthing	6	6.47	BL24F51WDC.eaf	NonPlainVerb	South
CHANGE	97	54.43	RH-IDgloss	Plain/locatableverb	21	54.43	Mouthing	19	54.43	BL24F51WDC.eaf	NonPlainVerb	South
CHANGE	26	301.345	RH-IDgloss	Non-Plainverb	7	301.345	Mouthing	7	301.345	GW08M22WHN.eaf	NonPlainVerb	North
CHANGE	18	161.499	RH-IDgloss	Non-Plainverb	3	161.499	Mouthing	3	161.499	GW20M79WHN.eaf	NonPlainVerb	North
CHANGE	22	164.008	RH-IDgloss	Non-Plainverb	5	164.008	Mouthing	5	164.008	GW20M79WHN.eaf	NonPlainVerb	North
CHANGE	263	214.93	RH-IDgloss	Plain/locatableverb	63	214.93	Mouthing	49	214.93	LN04F41WHC.eaf	NonPlainVerb	South
CHANGE	39	90.455	RH-IDgloss	Plain/locatableverb	12	90.455	Mouthing	8	90.455	LN06F44WHC.eaf	NonPlainVerb	South
CHANGE	72	121.845	RH-IDgloss	Plain/locatableverb	17	121.845	MG	15	121.845	LN18F41WDC.eaf	NonPlainVerb	South
CHANGE02	26	13.923	RH-IDgloss	Non-Plainverb	4	13.923	Mouthing	4	13.923	GW15F60WHN.eaf	NonPlainVerb	North
CHANGE02	156	86.29	RH-IDgloss	Plain/locatableverb	37	86.29	Mouthing	29	86.29	LN04F41WHC.eaf	NonPlainVerb	South
CHECK	25	14.456	RH-IDgloss	Non-Plainverb	5	14.456	Mouthing	5	14.456	BF10F44WHN.eaf	NonPlainVerb	North
CHECK	54	32.776	RH-IDgloss	Non-Plainverb	15	32.776	Mouthing	15	32.776	BF10F44WHN.eaf	NonPlainVerb	North
CHECK	62	30.626	RH-IDgloss	Non-Plainverb	15	30.626	Mouthing	17	30.626	GW21M73WHN.eaf	NonPlainVerb	North
CHECK	35	20.59	RH-IDgloss	Non-Plainverb	9	20.59	MG	11	20.59	GW21M73WHN.eaf	NonPlainVerb	North
CHECK	37	21.521	RH-IDgloss	Non-Plainverb	10	21.521	MG	12	21.521	GW21M73WHN.eaf	NonPlainVerb	North
CHECK	89	49.455	RH-IDgloss	Indicatingverb:animate/inanimate	12	49.455	Mouthing	10	49.455	LN22F56WDC.eaf	NonPlainVerb	South
CHOOSE	8	2.329	RH-IDgloss	Indicatingverb:animate/inanimate	4	2.329	MG	3	2.329	BL21M37BHC.eaf	NonPlainVerb	South
CHOOSE	17	14.777	RH-IDgloss	Indicatingverb:animate/inanimate	3	14.777	Mouthing	3	14.777	BL30M65WDC.eaf	NonPlainVerb	South
CHOOSE	53	25.36	RH-IDgloss	Non-Plainverb	7	25.36	Mouthing	7	25.36	GW04M43WDN.eaf	NonPlainVerb	North
CHOOSE	59	27.594	RH-IDgloss	Non-Plainverb	8	27.594	Mouthing	8	27.594	GW04M43WDN.eaf	NonPlainVerb	North
CHOOSE	64	29.842	RH-IDgloss	Non-Plainverb	10	29.842	Mouthing	10	29.842	GW04M43WDN.eaf	NonPlainVerb	North
CHOOSE	8	2.639	RH-IDgloss	Non-Plainverb	2	2.639	Mouthing	2	2.639	GW07M23WDN.eaf	NonPlainVerb	North
CHOOSE	92	67.05	RH-IDgloss	Indicatingverb:animate/inanimate	25	67.05	None	18	67.05	LN29M73WHC.eaf	NonPlainVerb	South
CLOSE-SHUT	35	22.983	RH-IDgloss	Plain/locatableverb	5	22.983	None	6	22.983	BL17M43WDC.eaf	NonPlainVerb	South
CLOSED	174	267.521	RH-IDgloss	Plain/locatableverb	8	267.521	Mouthing	7	267.521	BL04M74WHC.eaf	NonPlainVerb	South
CLOSED	186	276.631	RH-IDgloss	Plain/locatableverb	12	276.631	Mouthing	11	276.631	BL04M74WHC.eaf	NonPlainVerb	South
COME	36	20.578	RH-IDgloss	Non-Plainverb	9	20.578	Mouthing	9	20.578	BF10F44WHN.eaf	NonPlainVerb	North
COME	40	23.053	RH-IDgloss	Non-Plainverb	11	23.053	MG	11	23.053	BF10F44WHN.eaf	NonPlainVerb	North
COME	41	23.692	RH-IDgloss	Non-Plainverb	12	23.692	MG	12	23.692	BF10F44WHN.eaf	NonPlainVerb	North
COME	90	52.283	RH-IDgloss	Non-Plainverb	20	52.283	Mouthing	20	52.283	BF25F29WHN.eaf	NonPlainVerb	North
COME	52	131.436	RH-IDgloss	Indicatingverb:locative	9	131.436	Mouthing	31	131.436	BL03F70WHC.eaf	NonPlainVerb	South
COMMUNICATE	69	34.009	LH-IDgloss	Non-Plainverb	9	34.009	Mouthing	9	34.009	GW01M29WDN.eaf	NonPlainVerb	North
COMMUNICATE	70	27.105	RH-IDgloss	Non-Plainverb	11	27.105	Mouthing	11	27.105	GW25F34AHN.eaf	NonPlainVerb	North
COMMUNICATE	181	131.93	RH-IDgloss	Indicatingverb:animate/inanimate	42	131.93	Mouthing	32	131.93	LN04F41WHC.eaf	NonPlainVerb	South
COMMUNICATE	197	178.645	RH-IDgloss	Indicatingverb:animate/inanimate	48	178.645	Mouthing	36	178.645	LN04F41WHC.eaf	NonPlainVerb	South
COMPUTER	20	8.033	RH-IDgloss	Non-Plainverb	5	8.033	None	5	8.033	BF08F54WHN.eaf	NonPlainVerb	North
CONCENTRATE	22	14.21	RH-IDgloss	Non-Plainverb	5	14.21	Mouthing	7	14.21	GW21M73WHN.eaf	NonPlainVerb	North
CONCENTRATE	18	5.721	RH-IDgloss	Non-Plainverb	4	5.721	Mouthing	4	5.721	GW25F34AHN.eaf	NonPlainVerb	North
CONCENTRATE	23	7.973	RH-IDgloss	Non-Plainverb	6	7.973	MG	6	7.973	GW25F34AHN.eaf	NonPlainVerb	North
CONTINUE	52	30.499	RH-IDgloss	Non-Plainverb	13	30.499	MG	13	30.499	BF25F29WHN.eaf	NonPlainVerb	North
CONTINUE	62	51.408	RH-IDgloss	Plain/locatableverb	13	51.408	Mouthing	8	51.408	BL15F51WDC.eaf	NonPlainVerb	South
CONTINUE	76	384.747	RH-IDgloss	Non-Plainverb	17	384.747	Mouthing	18	384.747	GW12F85WHN.eaf	NonPlainVerb	North
CONTINUE	64	51.573	RH-IDgloss	Non-Plainverb	10	51.573	Mouthing	10	51.573	GW19M77WHN.eaf	NonPlainVerb	North
CONTROL	81	59.38	RH-IDgloss	Plainverb	20	59.38	None	15	59.38	BL22M43WHC.eaf	NonPlainVerb	South
CONTROL	16	5.003	RH-IDgloss	Non-Plainverb	3	5.003	None	3	5.003	GW25F34AHN.eaf	NonPlainVerb	North
COPY	20	60.832	RH-IDgloss	Plain/locatableverb	7	60.832	Mouthing	7	60.832	BL23F51WDC.eaf	NonPlainVerb	South
COPY	66	35.01	RH-IDgloss	Indicatingverb:animate/inanimate	15	35.01	Mouthing	14	35.01	BL24F51WDC.eaf	NonPlainVerb	South
COPY	68	36.48	RH-IDgloss	Indicatingverb:animate/inanimate	16	36.48	Mouthing	15	36.48	BL24F51WDC.eaf	NonPlainVerb	South
COPY	217	346.13	RH-IDgloss	Indicatingverb:animate/inanimate	54	346.13	Mouthing	30	346.13	LN06F44WHC.eaf	NonPlainVerb	South
COPY	272	412.36	RH-IDgloss	Indicatingverb:animate/inanimate	62	412.36	Mouthing	34	412.36	LN06F44WHC.eaf	NonPlainVerb	South
COUGH	29	361.346	RH-IDgloss	Plainverb	3	361.346	Mouthing	3	361.346	GW12F85WHN.eaf	PlainVerb	North
COUGH	30	361.994	RH-IDgloss	Plainverb	4	361.994	Mouthing	4	361.994	GW12F85WHN.eaf	PlainVerb	North
COUGH	51	370.621	RH-IDgloss	Plainverb	10	370.621	Mouthing	10	370.621	GW12F85WHN.eaf	PlainVerb	North
COUGH	52	371.119	RH-IDgloss	Plainverb	11	371.119	Mouthing	11	371.119	GW12F85WHN.eaf	PlainVerb	North
COUGH	77	385.295	RH-IDgloss	Plainverb	18	385.295	Mouthing	19	385.295	GW12F85WHN.eaf	PlainVerb	North
COUGH	78	386.004	RH-IDgloss	Plainverb	19	386.004	Mouthing	20	386.004	GW12F85WHN.eaf	PlainVerb	North
COVER	34	24.655	RH-IDgloss	Plainverb	13	24.655	Mouthing	9	24.655	LN21F59WDC.eaf	NonPlainVerb	South
CRAM	83	284.726	RH-IDgloss	Plainverb	22	284.726	MG	23	284.726	BF22M22WHN.eaf	NonPlainVerb	North
CRASH	59	86.617	RH-IDgloss	Plain/locatableverb	11	86.617	Mouthing	12	86.617	BL09F45WHC.eaf	NonPlainVerb	South
CRASH	97	69.253	RH-IDgloss	Non-Plainverb	23	69.253	MG	23	69.253	GW11M77WHN.eaf	NonPlainVerb	North
CREATE	54	53.258	RH-IDgloss	Plain/locatableverb	15	53.258	None	12	53.258	BL08M26WDC.eaf	NonPlainVerb	South
CREATE	298	464.895	RH-IDgloss	Plain/locatableverb	67	464.895	Mouthing	35	464.895	LN06F44WHC.eaf	NonPlainVerb	South
CRY	32	107.036	RH-IDgloss	Plainverb	3	107.036	Mouthing	11	107.036	BL03F70WHC.eaf	PlainVerb	South
CUT-OFF	101	204.263	RH-IDgloss	Plain/locatableverb	23	204.263	Mouthing	21	204.263	BL23F51WDC.eaf	NonPlainVerb	South
DAMAGE	95	137.725	RH-IDgloss	Non-Plainverb	15	137.725	MG	15	137.725	BF06M42WHN.eaf	NonPlainVerb	North
DAMAGE	96	138.144	RH-IDgloss	Non-Plainverb	16	138.144	MG	16	138.144	BF06M42WHN.eaf	NonPlainVerb	North
DAMAGE	27	161.396	RH-IDgloss	Non-Plainverb	2	161.396	Mouthing	2	161.396	BF15M16WDN.eaf	NonPlainVerb	North
DAMAGE	74	241.06	RH-IDgloss	Plain/locatableverb	10	241.06	Mouthing	7	241.06	BL12M56BHC.eaf	NonPlainVerb	South
DANCE	85	206.417	LH-IDgloss	Plain/locatableverb	14	206.417	None	13	206.417	BL29F55WDC.eaf	NonPlainVerb	South
DARTS	25	389.62	RH-IDgloss	Non-Plainverb	4	389.62	Mouthing	4	389.62	GW05F44WHN.eaf	NonPlainVerb	North
DARTS	28	390.802	RH-IDgloss	Non-Plainverb	5	390.802	Mouthing	5	390.802	GW05F44WHN.eaf	NonPlainVerb	North
DECLINE	54	34.6	RH-IDgloss	Plain/locatableverb	11	34.6	Mouthing	10	34.6	LN11F57WDC.eaf	NonPlainVerb	South
DECORATE	69	161.763	RH-IDgloss	Non-Plainverb	10	161.763	MG	11	161.763	BF07M54WHN.eaf	NonPlainVerb	North
DECORATE	64	157.962	RH-IDgloss	Non-Plainverb	9	157.962	None	10	157.962	BF07M54WHN.eaf	NonPlainVerb	North
DECORATE	86	178.147	RH-IDgloss	Non-Plainverb	13	178.147	None	14	178.147	BF07M54WHN.eaf	NonPlainVerb	North
DELAY	63	213.39	RH-IDgloss	Non-Plainverb	10	213.39	MG	10	213.39	BF18M57WHN.eaf	NonPlainVerb	North
DELAY	82	127.13	RH-IDgloss	Plain/locatableverb	21	127.13	Mouthing	19	127.13	LN18F41WDC.eaf	NonPlainVerb	South
DELAY	96	133.125	RH-IDgloss	Plain/locatableverb	26	133.125	Mouthing	23	133.125	LN18F41WDC.eaf	NonPlainVerb	South
DEPEND04	27	138.12	RH-IDgloss	Indicatingverb:animate/inanimate	9	138.12	Mouthing	8	138.12	LN33F41WDC.eaf	NonPlainVerb	South
DEPEND04	82	162.005	RH-IDgloss	Indicatingverb:animate/inanimate	23	162.005	Mouthing	14	162.005	LN33F41WDC.eaf	NonPlainVerb	South
DIE	81	52.303	RH-IDgloss	Plain/locatableverb	29	52.303	Mouthing	21	52.303	LN26M77WHC.eaf	NonPlainVerb	South
DIG	78	134.815	RH-IDgloss	Plain/locatableverb	13	134.815	MG	11	134.815	LN20M46WHC.eaf	NonPlainVerb	South
DIRECTIONS	51	269.005	RH-IDgloss	Non-Plainverb	12	269.005	MG	12	269.005	BF22M22WHN.eaf	NonPlainVerb	North
DIRECTIONS	100	291.413	RH-IDgloss	Non-Plainverb	25	291.413	MG	26	291.413	BF22M22WHN.eaf	NonPlainVerb	North
DISAGREE	93	166.96	RH-IDgloss	Indicatingverb:animate/inanimate	31	166.96	Mouthing	18	166.96	LN33F41WDC.eaf	NonPlainVerb	South
DISAGREE	95	168.685	RH-IDgloss	Indicatingverb:animate/inanimate	33	168.685	Mouthing	19	168.685	LN33F41WDC.eaf	NonPlainVerb	South
DISAPPEAR	22	16.157	RH-IDgloss	Non-Plainverb	3	16.157	MG	3	16.157	BF05F45WDN.eaf	NonPlainVerb	North
DISAPPEAR	52	21.463	RH-IDgloss	Non-Plainverb	12	21.463	None	12	21.463	BF08F54WHN.eaf	NonPlainVerb	North
DISAPPEAR	78	36.69	RH-IDgloss	Plain/locatableverb	11	36.69	MG	10	36.69	BL05M64WDC.eaf	NonPlainVerb	South
DISAPPEAR	29	12.389	RH-IDgloss	Plain/locatableverb	4	12.389	MG	2	12.389	BL10F44WHC.eaf	NonPlainVerb	South
DISAPPEAR	35	14.838	RH-IDgloss	Plain/locatableverb	6	14.838	MG	4	14.838	BL10F44WHC.eaf	NonPlainVerb	South
DISAPPEAR	68	28.994	RH-IDgloss	Plain/locatableverb	14	28.994	MG	12	28.994	BL10F44WHC.eaf	NonPlainVerb	South
DISAPPEAR	35	27.827	RH-IDgloss	Plain/locatableverb	12	27.827	None	8	27.827	BL21M37BHC.eaf	NonPlainVerb	South
DISAPPEAR	34	28.43	RH-IDgloss	Plain/locatableverb	12	28.43	Mouthing	10	28.43	BL22M43WHC.eaf	NonPlainVerb	South
DISAPPEAR	3	23.594	RH-IDgloss	Plain/locatableverb	2	23.594	MG	2	23.594	BL23F51WDC.eaf	NonPlainVerb	South
DISAPPEAR	23	10.69	RH-IDgloss	Plain/locatableverb	7	10.69	MG	7	10.69	BL24F51WDC.eaf	NonPlainVerb	South
DISAPPEAR	18	12.151	RH-IDgloss	Non-Plainverb	3	12.151	MG	5	12.151	GW21M73WHN.eaf	NonPlainVerb	North
DISAPPEAR	35	75.165	RH-IDgloss	Plain/locatableverb	9	75.165	None	8	75.165	LN18F41WDC.eaf	NonPlainVerb	South
DISAPPEAR	91	131.2	RH-IDgloss	Plain/locatableverb	25	131.2	Mouthing	22	131.2	LN18F41WDC.eaf	NonPlainVerb	South
DISAPPEAR	34	74.645	RH-IDgloss	Plain/locatableverb	8	74.645	MG	7	74.645	LN18F41WDC.eaf	NonPlainVerb	South
DISAPPEAR	36	75.73	RH-IDgloss	Plain/locatableverb	10	75.73	MG	9	75.73	LN18F41WDC.eaf	NonPlainVerb	South
DISAPPEAR	88	60.53	LH-IDgloss	Plain/locatableverb	22	60.53	Mouthing	18	60.53	LN24M31BHC.eaf	NonPlainVerb	South
DISAPPEAR	89	60.89	LH-IDgloss	Plain/locatableverb	23	60.89	Mouthing	19	60.89	LN24M31BHC.eaf	NonPlainVerb	South
DISAPPEAR	96	66.93	LH-IDgloss	Plain/locatableverb	26	66.93	Mouthing	22	66.93	LN24M31BHC.eaf	NonPlainVerb	South
DISAPPEAR	98	69.01	LH-IDgloss	Plain/locatableverb	27	69.01	Mouthing	23	69.01	LN24M31BHC.eaf	NonPlainVerb	South
DISAPPEAR	23	18.255	LH-IDgloss	Plain/locatableverb	7	18.255	MG	6	18.255	LN24M31BHC.eaf	NonPlainVerb	South
DISAPPEAR	82	53.17	LH-IDgloss	Plain/locatableverb	21	53.17	MG	17	53.17	LN24M31BHC.eaf	NonPlainVerb	South
DISAPPEAR	74	47.373	RH-IDgloss	Plain/locatableverb	27	47.373	Mouthing	19	47.373	LN26M77WHC.eaf	NonPlainVerb	South
DISAPPEAR	67	40.253	RH-IDgloss	Plain/locatableverb	25	40.253	MG	17	40.253	LN26M77WHC.eaf	NonPlainVerb	South
DISAPPEAR02	80	109.775	RH-IDgloss	Plain/locatableverb	16	109.775	None	13	109.775	LN23M33WDC.eaf	NonPlainVerb	South
DISCRIMINATE	59	46.928	RH-IDgloss	Indicatingverb:animate/inanimate	9	46.928	MG	11	46.928	BL17M43WDC.eaf	NonPlainVerb	South
DISCUSS	36	116.489	RH-IDgloss	Non-Plainverb	3	116.489	MG	3	116.489	BF04F59OHN.eaf	NonPlainVerb	North
DISCUSS	55	28.836	RH-IDgloss	Non-Plainverb	14	28.836	MG	14	28.836	GW09F56WHN.eaf	NonPlainVerb	North
DISCUSS	87	54.206	RH-IDgloss	Non-Plainverb	23	54.206	MG	23	54.206	GW09F56WHN.eaf	NonPlainVerb	North
DISCUSS	56	21.361	RH-IDgloss	Non-Plainverb	16	21.361	None	16	21.361	GW13M50WHN.eaf	NonPlainVerb	North
DISCUSS	64	24.303	RH-IDgloss	Non-Plainverb	20	24.303	None	20	24.303	GW13M50WHN.eaf	NonPlainVerb	North
DISCUSS	66	24.763	RH-IDgloss	Non-Plainverb	22	24.763	MG	22	24.763	GW13M50WHN.eaf	NonPlainVerb	North
DISCUSS	68	25.878	RH-IDgloss	Non-Plainverb	24	25.878	MG	24	25.878	GW13M50WHN.eaf	NonPlainVerb	North
DISCUSS	79	173.814	RH-IDgloss	Non-Plainverb	10	173.814	MG	10	173.814	GW18M38AHN.eaf	NonPlainVerb	North
DISCUSS	90	35.033	RH-IDgloss	Non-Plainverb	17	35.033	MG	17	35.033	GW25F34AHN.eaf	NonPlainVerb	North
DISCUSS	3	1.29	RH-IDgloss	Indicatingverb:animate/inanimate	2	1.29	None	2	1.29	LN09M29WDC.eaf	NonPlainVerb	South
DISCUSS	21	10.97	RH-IDgloss	Indicatingverb:animate/inanimate	10	10.97	None	7	10.97	LN21F59WDC.eaf	NonPlainVerb	South
DISCUSS	22	11.39	RH-IDgloss	Indicatingverb:animate/inanimate	11	11.39	None	8	11.39	LN21F59WDC.eaf	NonPlainVerb	South
DISCUSS	99	110.25	RH-IDgloss	Indicatingverb:animate/inanimate	28	110.25	None	21	110.25	LN21F59WDC.eaf	NonPlainVerb	South
DISCUSS	100	110.735	RH-IDgloss	Indicatingverb:animate/inanimate	29	110.735	None	22	110.735	LN21F59WDC.eaf	NonPlainVerb	South
DISCUSS	15	7.05	RH-IDgloss	Indicatingverb:animate/inanimate	8	7.05	MG	6	7.05	LN21F59WDC.eaf	NonPlainVerb	South
DISCUSS	60	52.495	RH-IDgloss	Indicatingverb:animate/inanimate	17	52.495	MG	12	52.495	LN21F59WDC.eaf	NonPlainVerb	South
DISCUSS02	43	203.379	RH-IDgloss	Non-Plainverb	8	203.379	Mouthing	9	203.379	BF02M25WDN.eaf	NonPlainVerb	North
DISCUSS02	75	218.326	RH-IDgloss	Non-Plainverb	13	218.326	Mouthing	14	218.326	BF02M25WDN.eaf	NonPlainVerb	North
DIVE02	80	107.559	LH-IDgloss	Plainverb	21	107.559	Mouthing	15	107.559	BL02F88WDC.eaf	NonPlainVerb	South
DIVE02	84	109.354	LH-IDgloss	Plainverb	23	109.354	Mouthing	17	109.354	BL02F88WDC.eaf	NonPlainVerb	South
DIVIDE	63	32.947	RH-IDgloss	Non-Plainverb	12	32.947	Mouthing	12	32.947	GW15F60WHN.eaf	NonPlainVerb	North
DIVIDE	45	17.677	RH-IDgloss	Non-Plainverb	9	17.677	Mouthing	9	17.677	GW25F34AHN.eaf	NonPlainVerb	North
DIVIDE	87	33.173	RH-IDgloss	Non-Plainverb	16	33.173	Mouthing	16	33.173	GW25F34AHN.eaf	NonPlainVerb	North
DO	90	147.326	RH-IDgloss	Non-Plainverb	14	147.326	Mouthing	14	147.326	BF04F59OHN.eaf	NonPlainVerb	North
DO	91	147.579	RH-IDgloss	Non-Plainverb	15	147.579	Mouthing	15	147.579	BF04F59OHN.eaf	NonPlainVerb	North
DO	67	204.948	RH-IDgloss	Non-Plainverb	9	204.948	Mouthing	9	204.948	BF15M16WDN.eaf	NonPlainVerb	North
DO	96	146.859	RH-IDgloss	Plain/locatableverb	19	146.859	Mouthing	15	146.859	BL13F26WDC.eaf	NonPlainVerb	South
DO	55	149.76	RH-IDgloss	Plain/locatableverb	16	149.76	Mouthing	11	149.76	LN33F41WDC.eaf	NonPlainVerb	South
DREAM	77	177.111	RH-IDgloss	Plainverb	16	177.111	Mouthing	18	177.111	BF09M38WDN.eaf	PlainVerb	North
DREAM	61	220.187	RH-IDgloss	Non-Plainverb	11	220.187	None	11	220.187	GW22F81WHN.eaf	PlainVerb	North
DREAM	74	30.85	RH-IDgloss	Plainverb	14	30.85	MG	14	30.85	GW24F22WDN.eaf	PlainVerb	North
DRINK	79	132.765	LH-IDgloss	Plainverb	12	132.765	None	11	132.765	LN10M25WDC.eaf	PlainVerb	South
DRIVE	53	35.105	RH-IDgloss	Non-Plainverb	7	35.105	MG	7	35.105	BF03M64WHN.eaf	NonPlainVerb	North
DRIVE	56	36.6	RH-IDgloss	Non-Plainverb	8	36.6	MG	8	36.6	BF03M64WHN.eaf	NonPlainVerb	North
DRIVE	45	121.499	RH-IDgloss	Non-Plainverb	6	121.499	MG	6	121.499	BF04F59OHN.eaf	NonPlainVerb	North
DRIVE	57	124.492	RH-IDgloss	Non-Plainverb	5	124.492	MG	6	124.492	BF12M74WHN.eaf	NonPlainVerb	North
DRIVE	55	270.976	RH-IDgloss	Non-Plainverb	13	270.976	None	13	270.976	BF22M22WHN.eaf	NonPlainVerb	North
DRIVE	101	291.776	RH-IDgloss	Non-Plainverb	26	291.776	MG	27	291.776	BF22M22WHN.eaf	NonPlainVerb	North
DRIVE	42	17.877	RH-IDgloss	Non-Plainverb	12	17.877	MG	12	17.877	BF24M47WHN.eaf	NonPlainVerb	North
DRIVE	49	29.078	RH-IDgloss	Non-Plainverb	12	29.078	Mouthing	12	29.078	BF25F29WHN.eaf	NonPlainVerb	North
DRIVE	59	35.85	RH-IDgloss	Non-Plainverb	14	35.85	None	14	35.85	BF25F29WHN.eaf	NonPlainVerb	North
DRIVE	64	37.972	RH-IDgloss	Non-Plainverb	16	37.972	None	16	37.972	BF25F29WHN.eaf	NonPlainVerb	North
DRIVE	9	4.587	RH-IDgloss	Non-Plainverb	3	4.587	MG	3	4.587	BF25F29WHN.eaf	NonPlainVerb	North
DRIVE	32	12.727	RH-IDgloss	Non-Plainverb	5	12.727	MG	5	12.727	GW17F41WHN.eaf	NonPlainVerb	North
DRIVE	121	67.365	RH-IDgloss	Indicatingverb:locative	34	67.365	Mouthing	26	67.365	LN04F41WHC.eaf	NonPlainVerb	South
DRIVE	141	77.97	RH-IDgloss	Indicatingverb:locative	36	77.97	None	28	77.97	LN04F41WHC.eaf	NonPlainVerb	South
DRIVE	123	68.845	RH-IDgloss	Indicatingverb:locative	35	68.845	MG	27	68.845	LN04F41WHC.eaf	NonPlainVerb	South
EAT	28	16.616	RH-IDgloss	Plainverb	6	16.616	Mouthing	6	16.616	BF10F44WHN.eaf	PlainVerb	North
EAT	45	130.988	RH-IDgloss	Plainverb	7	130.988	Mouthing	8	130.988	BF20F64WHN.eaf	PlainVerb	North
EAT	356	311.245	RH-IDgloss	Plainverb	69	311.245	Mouthing	45	311.245	LN03F47WDC.eaf	PlainVerb	South
ENCOURAGE	76	29.322	RH-IDgloss	Non-Plainverb	12	29.322	MG	12	29.322	GW25F34AHN.eaf	NonPlainVerb	North
ENDURE	85	177.627	RH-IDgloss	Plainverb	12	177.627	MG	13	177.627	BF07M54WHN.eaf	PlainVerb	North
ENGROSS	79	70.351	RH-IDgloss	Indicatingverb:animate/inanimate	20	70.351	MG	20	70.351	BL32M28WDC.eaf	PlainVerb	South
ENJOY	86	176.201	RH-IDgloss	Plainverb	13	176.201	None	14	176.201	GW03F35WHN.eaf	PlainVerb	North
ENJOY	34	304.232	RH-IDgloss	Plainverb	9	304.232	Mouthing	9	304.232	GW08M22WHN.eaf	PlainVerb	North
ENJOY	100	326.085	RH-IDgloss	Plainverb	29	326.085	MG	29	326.085	GW08M22WHN.eaf	PlainVerb	North
ESCAPE	47	22.774	LH-IDgloss	Non-Plainverb	8	22.774	MG	8	22.774	BF14F55WHN.eaf	NonPlainVerb	North
EXCLUDE	37	24.243	RH-IDgloss	Indicatingverb:animate/inanimate	6	24.243	None	7	24.243	BL17M43WDC.eaf	NonPlainVerb	South
EXPAND	37	44.324	RH-IDgloss	Plain/locatableverb	11	44.324	MG	11	44.324	BL32M28WDC.eaf	NonPlainVerb	South
EXPAND	50	50.616	RH-IDgloss	Plain/locatableverb	14	50.616	MG	14	50.616	BL32M28WDC.eaf	NonPlainVerb	South
EXPAND	58	54.518	RH-IDgloss	Plain/locatableverb	16	54.518	MG	16	54.518	BL32M28WDC.eaf	NonPlainVerb	South
EXPECT	22	194.068	RH-IDgloss	Plainverb	3	194.068	None	3	194.068	BF18M57WHN.eaf	PlainVerb	North
EXPECT	62	195.995	RH-IDgloss	Plainverb	11	195.995	Mouthing	12	195.995	GW23M22WDN.eaf	PlainVerb	North
EXPECT	35	60.285	LH-IDgloss	Plainverb	2	60.285	Mouthing	2	60.285	LN10M25WDC.eaf	PlainVerb	South
EXPECT	67	45.325	RH-IDgloss	Plainverb	20	45.325	Mouthing	12	45.325	LN36F69WHC.eaf	PlainVerb	South
EXPLAIN	4	1.043	RH-IDgloss	Non-Plainverb	2	1.043	None	2	1.043	BF01F28WDN.eaf	NonPlainVerb	North
EXPLAIN	32	20.312	RH-IDgloss	Non-Plainverb	2	20.312	None	2	20.312	BF03M64WHN.eaf	NonPlainVerb	North
EXPLAIN	41	184.944	RH-IDgloss	Non-Plainverb	3	184.944	None	3	184.944	BF13M53WHN.eaf	NonPlainVerb	North
EXPLAIN	64	204.226	RH-IDgloss	Non-Plainverb	8	204.226	MG	8	204.226	BF15M16WDN.eaf	NonPlainVerb	North
EXPLAIN	4	2.175	RH-IDgloss	Non-Plainverb	2	2.175	None	2	2.175	BF21M23WHN.eaf	NonPlainVerb	North
EXPLAIN	13	10.195	RH-IDgloss	Non-Plainverb	4	10.195	Mouthing	4	10.195	BF21M23WHN.eaf	NonPlainVerb	North
EXPLAIN	11	5.969	RH-IDgloss	Non-Plainverb	6	5.969	Mouthing	6	5.969	GW16F59WHN.eaf	NonPlainVerb	North
EXPLAIN	72	56.57	RH-IDgloss	Indicatingverb:animate/inanimate	21	56.57	Mouthing	15	56.57	LN21F59WDC.eaf	NonPlainVerb	South
EXPLAIN	76	58.615	RH-IDgloss	Indicatingverb:animate/inanimate	22	58.615	Mouthing	16	58.615	LN21F59WDC.eaf	NonPlainVerb	South
EXPLAIN	21	17.2	RH-IDgloss	Indicatingverb:animate/inanimate	5	17.2	Mouthing	4	17.2	LN29M73WHC.eaf	NonPlainVerb	South
EXPLAIN	27	20.245	RH-IDgloss	Indicatingverb:animate/inanimate	7	20.245	Mouthing	5	20.245	LN29M73WHC.eaf	NonPlainVerb	South
EXPLAIN02	83	175.081	RH-IDgloss	Non-Plainverb	11	175.081	MG	12	175.081	GW03F35WHN.eaf	NonPlainVerb	North
EXTINGUISH-LIGHT	93	49.932	RH-IDgloss	Non-Plainverb	20	49.932	Mouthing	20	49.932	GW15F60WHN.eaf	NonPlainVerb	North
EXTRACT	83	33.177	RH-IDgloss	Non-Plainverb	26	33.177	MG	26	33.177	GW13M50WHN.eaf	NonPlainVerb	North
EXTRACT	452	495.09	RH-IDgloss	Indicatingverb:animate/inanimate	112	495.09	Mouthing	77	495.09	LN04F41WHC.eaf	NonPlainVerb	South
FAIL	51	23.14	RH-IDgloss	Plain/locatableverb	11	23.14	Mouthing	10	23.14	BL28F60WDC.eaf	NonPlainVerb	South
FAIL	54	24.73	RH-IDgloss	Plain/locatableverb	12	24.73	Mouthing	11	24.73	BL28F60WDC.eaf	NonPlainVerb	South
FAIL	86	93.892	RH-IDgloss	Plain/locatableverb	21	93.892	Mouthing	17	93.892	BL28F60WDC.eaf	NonPlainVerb	South
FAIL	91	98.925	RH-IDgloss	Plain/locatableverb	22	98.925	Mouthing	18	98.925	BL28F60WDC.eaf	NonPlainVerb	South
FALL	84	39.035	RH-IDgloss	Non-Plainverb	21	39.035	Mouthing	21	39.035	BF24M47WHN.eaf	NonPlainVerb	North
FALL	85	39.441	RH-IDgloss	Non-Plainverb	22	39.441	Mouthing	22	39.441	BF24M47WHN.eaf	NonPlainVerb	North
FALL	86	39.991	RH-IDgloss	Non-Plainverb	23	39.991	Mouthing	23	39.991	BF24M47WHN.eaf	NonPlainVerb	North
FALL	101	46.492	RH-IDgloss	Non-Plainverb	26	46.492	Mouthing	26	46.492	BF24M47WHN.eaf	NonPlainVerb	North
FALL	102	46.996	RH-IDgloss	Non-Plainverb	27	46.996	Mouthing	27	46.996	BF24M47WHN.eaf	NonPlainVerb	North
FALL	109	123.136	RH-IDgloss	Plain/locatableverb	41	123.136	Mouthing	27	123.136	BL01M86WDC.eaf	NonPlainVerb	South
FALL	115	126.355	RH-IDgloss	Indicatingverb:locative	45	126.355	Mouthing	30	126.355	BL01M86WDC.eaf	NonPlainVerb	South
FALL	86	106.469	RH-IDgloss	Plain/locatableverb	16	106.469	None	17	106.469	BL09F45WHC.eaf	NonPlainVerb	South
FALL	56	193.132	RH-IDgloss	Non-Plainverb	10	193.132	None	11	193.132	GW23M22WDN.eaf	NonPlainVerb	North
FAVOUR	45	148.623	RH-IDgloss	Non-Plainverb	3	148.623	MG	3	148.623	BF07M54WHN.eaf	NonPlainVerb	North
FAVOUR	95	117.05	RH-IDgloss	Indicatingverb:animate/inanimate	21	117.05	Mouthing	17	117.05	LN23M33WDC.eaf	NonPlainVerb	South
FAX	99	38.687	RH-IDgloss	Non-Plainverb	30	38.687	Mouthing	30	38.687	GW13M50WHN.eaf	NonPlainVerb	North
FAX	101	40.073	RH-IDgloss	Non-Plainverb	31	40.073	Mouthing	31	40.073	GW13M50WHN.eaf	NonPlainVerb	North
FAX	62	116.645	RH-IDgloss	Indicatingverb:animate/inanimate	13	116.645	Mouthing	11	116.645	LN18F41WDC.eaf	NonPlainVerb	South
FEED	74	383.701	RH-IDgloss	Non-Plainverb	16	383.701	MG	17	383.701	GW12F85WHN.eaf	NonPlainVerb	North
FEED	49	22.494	RH-IDgloss	Non-Plainverb	20	22.494	Mouthing	20	22.494	GW16F59WHN.eaf	NonPlainVerb	North
FEED	354	310.525	RH-IDgloss	Indicatingverb:animate/inanimate	67	310.525	Mouthing	44	310.525	LN03F47WDC.eaf	NonPlainVerb	South
FEEL	86	53.215	RH-IDgloss	Plainverb	22	53.215	Mouthing	23	53.215	BF10F44WHN.eaf	PlainVerb	North
FEEL	77	35.534	LH-IDgloss	Plainverb	17	35.534	Mouthing	17	35.534	BF14F55WHN.eaf	PlainVerb	North
FEEL	35	11.39	LH-IDgloss	Plainverb	4	11.39	Mouthing	4	11.39	BF17F51WHN.eaf	PlainVerb	North
FEEL	39	19.07	RH-IDgloss	Plainverb	7	19.07	Mouthing	6	19.07	BL05M64WDC.eaf	PlainVerb	South
FEEL	38	36.97	RH-IDgloss	Plainverb	5	36.97	Mouthing	5	36.97	BL07F35WDC.eaf	PlainVerb	South
FEEL	72	74.49	RH-IDgloss	Plainverb	8	74.49	Mouthing	8	74.49	BL07F35WDC.eaf	PlainVerb	South
FEEL	2	32.686	LH-IDgloss	Plainverb	2	32.686	Mouthing	3	32.686	BL09F45WHC.eaf	PlainVerb	South
FEEL	60	24.653	RH-IDgloss	Plainverb	12	24.653	Mouthing	10	24.653	BL10F44WHC.eaf	PlainVerb	South
FEEL	69	30.588	RH-IDgloss	Plainverb	15	30.588	Mouthing	13	30.588	BL10F44WHC.eaf	PlainVerb	South
FEEL	17	29.152	RH-IDgloss	Plainverb	3	29.152	Mouthing	3	29.152	BL15F51WDC.eaf	PlainVerb	South
FEEL	74	55.077	RH-IDgloss	Plainverb	16	55.077	Mouthing	10	55.077	BL15F51WDC.eaf	PlainVerb	South
FEEL	25	37.338	RH-IDgloss	Plainverb	6	37.338	Mouthing	5	37.338	BL16F46WDC.eaf	PlainVerb	South
FEEL	55	311.136	RH-IDgloss	Plainverb	15	311.136	Mouthing	15	311.136	GW08M22WHN.eaf	PlainVerb	North
FEEL	87	59.15	RH-IDgloss	Plainverb	20	59.15	Mouthing	20	59.15	GW11M77WHN.eaf	PlainVerb	North
FEEL	60	29.049	RH-IDgloss	Plainverb	22	29.049	Mouthing	22	29.049	GW16F59WHN.eaf	PlainVerb	North
FEEL	84	38.651	RH-IDgloss	Plainverb	25	38.651	Mouthing	25	38.651	GW16F59WHN.eaf	PlainVerb	North
FEEL	62	26.286	RH-IDgloss	Plainverb	11	26.286	Mouthing	11	26.286	GW24F22WDN.eaf	PlainVerb	North
FEEL	83	31.667	RH-IDgloss	Plainverb	15	31.667	Mouthing	15	31.667	GW25F34AHN.eaf	PlainVerb	North
FEEL	104	136.765	RH-IDgloss	Plainverb	26	136.765	Mouthing	15	136.765	LN03F47WDC.eaf	PlainVerb	South
FEEL	103	143.09	RH-IDgloss	Plainverb	20	143.09	Mouthing	14	143.09	LN06F44WHC.eaf	PlainVerb	South
FEEL	49	39.135	RH-IDgloss	Plainverb	14	39.135	Mouthing	10	39.135	LN21F59WDC.eaf	PlainVerb	South
FEEL	4	2.05	RH-IDgloss	Plainverb	2	2.05	Mouthing	2	2.05	LN22F56WDC.eaf	PlainVerb	South
FEEL	50	70.853	RH-IDgloss	Plainverb	6	70.853	Mouthing	5	70.853	LN25M76WHC.eaf	PlainVerb	South
FEEL	54	72.172	RH-IDgloss	Plainverb	9	72.172	Mouthing	7	72.172	LN25M76WHC.eaf	PlainVerb	South
FEEL	59	73.334	RH-IDgloss	Plainverb	10	73.334	Mouthing	8	73.334	LN25M76WHC.eaf	PlainVerb	South
FEEL	68	80.337	RH-IDgloss	Plainverb	12	80.337	Mouthing	10	80.337	LN25M76WHC.eaf	PlainVerb	South
FEEL	44	30.705	RH-IDgloss	Plainverb	16	30.705	Mouthing	10	30.705	LN26M77WHC.eaf	PlainVerb	South
FEEL	51	32.504	RH-IDgloss	Plainverb	19	32.504	Mouthing	12	32.504	LN26M77WHC.eaf	PlainVerb	South
FEEL	55	35.46	RH-IDgloss	Plainverb	20	35.46	Mouthing	13	35.46	LN26M77WHC.eaf	PlainVerb	South
FEEL	59	36.983	RH-IDgloss	Plainverb	21	36.983	MG	14	36.983	LN26M77WHC.eaf	PlainVerb	South
FEEL	20	16.935	RH-IDgloss	Plainverb	4	16.935	Mouthing	3	16.935	LN29M73WHC.eaf	PlainVerb	South
FEEL	13	132.685	RH-IDgloss	Plainverb	4	132.685	Mouthing	4	132.685	LN33F41WDC.eaf	PlainVerb	South
FEEL	25	137.68	RH-IDgloss	Plainverb	8	137.68	Mouthing	7	137.68	LN33F41WDC.eaf	PlainVerb	South
FEEL	44	144.96	RH-IDgloss	Plainverb	14	144.96	Mouthing	9	144.96	LN33F41WDC.eaf	PlainVerb	South
FEEL	8	129.965	RH-IDgloss	Plainverb	3	129.965	MG	3	129.965	LN33F41WDC.eaf	PlainVerb	South
FIGURE-OUT	38	202.468	RH-IDgloss	Non-Plainverb	6	202.468	MG	6	202.468	BF18M57WHN.eaf	NonPlainVerb	North
FIND	87	211.094	RH-IDgloss	Non-Plainverb	18	211.094	Mouthing	18	211.094	BF13M53WHN.eaf	NonPlainVerb	North
FIND	44	19.964	RH-IDgloss	Non-Plainverb	5	19.964	Mouthing	7	19.964	BF19F69WHN.eaf	NonPlainVerb	North
FIND	20	10.278	RH-IDgloss	Non-Plainverb	4	10.278	Mouthing	4	10.278	BF25F29WHN.eaf	NonPlainVerb	North
FIND	45	77.482	RH-IDgloss	Plain/locatableverb	9	77.482	Mouthing	10	77.482	BL09F45WHC.eaf	NonPlainVerb	South
FIND	63	123.575	RH-IDgloss	Plain/locatableverb	11	123.575	None	10	123.575	LN20M46WHC.eaf	NonPlainVerb	South
FIND	77	49.045	RH-IDgloss	Plainverb	22	49.045	Mouthing	14	49.045	LN36F69WHC.eaf	NonPlainVerb	South
FIND	82	52.96	RH-IDgloss	Plainverb	24	52.96	Mouthing	16	52.96	LN36F69WHC.eaf	NonPlainVerb	South
FIND	72	201.734	RH-IDgloss	Non-Plainverb	14	201.734	Mouthing	14	201.734	BF13M53WHN.eaf	NonPlainVerb	North
FINISH	72	33.43	RH-IDgloss	Plain/locatableverb	9	33.43	Mouthing	8	33.43	BL05M64WDC.eaf	NonPlainVerb	South
FINISH	4	109.9	LH-IDgloss	Plain/locatableverb	2	109.9	Mouthing	3	109.9	BL12M56BHC.eaf	NonPlainVerb	South
FINISH	8	110.87	LH-IDgloss	Plain/locatableverb	5	110.87	Mouthing	5	110.87	BL12M56BHC.eaf	NonPlainVerb	South
FINISH	11	11.605	RH-IDgloss	Plain/locatableverb	5	11.605	Mouthing	5	11.605	LN04F41WHC.eaf	NonPlainVerb	South
FINISH	42	27.401	RH-IDgloss	Plain/locatableverb	10	27.401	Mouthing	9	27.401	LN04F41WHC.eaf	NonPlainVerb	South
FINISH	103	58.195	RH-IDgloss	Plain/locatableverb	25	58.195	Mouthing	21	58.195	LN04F41WHC.eaf	NonPlainVerb	South
FINISH	77	26.313	RH-IDgloss	Plain/locatableverb	22	26.313	Mouthing	16	26.313	LN14F22ADC.eaf	NonPlainVerb	South
FINISH02	43	30.587	RH-IDgloss	Plain/locatableverb	11	30.587	Mouthing	9	30.587	BL13F26WDC.eaf	NonPlainVerb	South
FINISH03	77	219.74	RH-IDgloss	Non-Plainverb	14	219.74	Mouthing	15	219.74	BF02M25WDN.eaf	NonPlainVerb	North
FINISH03	21	9.345	RH-IDgloss	Non-Plainverb	6	9.345	MG	6	9.345	BF08F54WHN.eaf	NonPlainVerb	North
FINISH03	44	26.303	RH-IDgloss	Non-Plainverb	13	26.303	Mouthing	13	26.303	BF10F44WHN.eaf	NonPlainVerb	North
FINISH03	87	142.09	RH-IDgloss	Non-Plainverb	10	142.09	Mouthing	11	142.09	BF12M74WHN.eaf	NonPlainVerb	North
FINISH03	73	22.984	RH-IDgloss	Non-Plainverb	18	22.984	None	18	22.984	BF16F16WDN.eaf	NonPlainVerb	North
FINISH03	75	281.005	RH-IDgloss	Non-Plainverb	20	281.005	Mouthing	21	281.005	BF22M22WHN.eaf	NonPlainVerb	North
FINISH03	87	287.09	RH-IDgloss	Non-Plainverb	23	287.09	Mouthing	24	287.09	BF22M22WHN.eaf	NonPlainVerb	North
FINISH03	63	268.138	RH-IDgloss	Non-Plainverb	11	268.138	Mouthing	11	268.138	GW02M33WHN.eaf	NonPlainVerb	North
FINISH03	43	18.375	RH-IDgloss	Plain/locatableverb	14	18.375	Mouthing	6	18.375	LN05M58WDC.eaf	NonPlainVerb	South
FINISH03	10	33.2	RH-IDgloss	Plain/locatableverb	3	33.2	Mouthing	2	33.2	LN23M33WDC.eaf	NonPlainVerb	South
FINISH03	36	89.015	RH-IDgloss	Plain/locatableverb	7	89.015	Mouthing	5	89.015	LN23M33WDC.eaf	NonPlainVerb	South
FINISH03	49	32.605	LH-IDgloss	Plain/locatableverb	14	32.605	Mouthing	12	32.605	LN24M31BHC.eaf	NonPlainVerb	South
FINISH03	54	36.175	LH-IDgloss	Plain/locatableverb	15	36.175	Mouthing	13	36.175	LN24M31BHC.eaf	NonPlainVerb	South
FINISH05	37	16.2	RH-IDgloss	Non-Plainverb	11	16.2	Mouthing	11	16.2	BF24M47WHN.eaf	NonPlainVerb	North
FINISH05	77	46.6	RH-IDgloss	Non-Plainverb	20	46.6	Mouthing	20	46.6	GW09F56WHN.eaf	NonPlainVerb	North
FLOCK	23	36.351	RH-IDgloss	Indicatingverb:locative	5	36.351	MG	3	36.351	BL01M86WDC.eaf	NonPlainVerb	South
FLOCK	25	11.739	RH-IDgloss	Indicatingverb:locative	4	11.739	None	4	11.739	BL31M37WDC.eaf	NonPlainVerb	South
FLOCK	23	19.086	RH-IDgloss	Indicatingverb:locative	5	19.086	MG	5	19.086	BL32M28WDC.eaf	NonPlainVerb	South
FLOCK	58	34.603	RH-IDgloss	Non-Plainverb	15	34.603	Mouthing	15	34.6	GW11M77WHN.eaf	NonPlainVerb	North
FLOCK	41	161.534	RH-IDgloss	Non-Plainverb	5	161.534	None	5	161.534	GW18M38AHN.eaf	NonPlainVerb	North
FLOCK	69	171.124	RH-IDgloss	Non-Plainverb	8	171.124	None	8	171.124	GW18M38AHN.eaf	NonPlainVerb	North
FLOCK	39	15.04	RH-IDgloss	Non-Plainverb	8	15.04	MG	8	15.04	GW25F34AHN.eaf	NonPlainVerb	North
FLOCK	50	21.455	RH-IDgloss	Indicatingverb:locative	18	21.455	Mouthing	10	21.455	LN05M58WDC.eaf	NonPlainVerb	South
FLOCK	66	27.57	RH-IDgloss	Indicatingverb:locative	20	27.57	Mouthing	12	27.57	LN05M58WDC.eaf	NonPlainVerb	South
FLOCK	82	33.37	RH-IDgloss	Indicatingverb:locative	24	33.37	MG	16	33.37	LN05M58WDC.eaf	NonPlainVerb	South
FLOCK	102	142.18	RH-IDgloss	Indicatingverb:locative	19	142.18	MG	13	142.18	LN06F44WHC.eaf	NonPlainVerb	South
FLOCK	99	226.615	LH-IDgloss	Indicatingverb:locative	20	226.615	MG	15	226.615	LN08M64WHC.eaf	NonPlainVerb	South
FLOCK	91	51.375	RH-IDgloss	Indicatingverb:locative	13	51.375	None	12	51.375	LN09M29WDC.eaf	NonPlainVerb	South
FLOCK	94	52.645	RH-IDgloss	Indicatingverb:locative	14	52.645	None	13	52.645	LN09M29WDC.eaf	NonPlainVerb	South
FLOCK	27	15.57	RH-IDgloss	Indicatingverb:locative	6	15.57	MG	6	15.57	LN09M29WDC.eaf	NonPlainVerb	South
FLOCK	84	47.735	RH-IDgloss	Indicatingverb:locative	11	47.735	MG	10	47.735	LN09M29WDC.eaf	NonPlainVerb	South
FOLLOW	52	104.471	RH-IDgloss	Indicatingverb:animate/inanimate	13	104.471	Mouthing	13	104.471	BL23F51WDC.eaf	NonPlainVerb	South
FORGET	95	43.367	RH-IDgloss	Plainverb	26	43.367	MG	26	43.367	GW16F59WHN.eaf	PlainVerb	North
FORGET02	70	404.892	RH-IDgloss	Plainverb	12	404.892	Mouthing	12	404.892	GW14F49WHN.eaf	PlainVerb	North
FORGET02	75	212.855	LH-IDgloss	Plainverb	17	212.855	Mouthing	13	212.855	LN08M64WHC.eaf	PlainVerb	South
FROM-TO	40	201.894	RH-IDgloss	Non-Plainverb	6	201.894	Mouthing	7	201.894	BF02M25WDN.eaf	NonPlainVerb	North
FROM-TO	51	29.694	RH-IDgloss	Non-Plainverb	14	29.694	Mouthing	14	29.694	BF10F44WHN.eaf	NonPlainVerb	North
FROM-TO	21	113.284	LH-IDgloss	Non-Plainverb	2	113.284	None	3	113.284	BF12M74WHN.eaf	NonPlainVerb	North
FROM-TO	72	24.755	LH-IDgloss	Non-Plainverb	12	24.755	None	12	24.755	BF17F51WHN.eaf	NonPlainVerb	North
FROM-TO	4	1.91	LH-IDgloss	Non-Plainverb	2	1.91	Mouthing	2	1.91	BF19F69WHN.eaf	NonPlainVerb	North
FROM-TO	15	15.624	LH-IDgloss	Non-Plainverb	3	15.624	Mouthing	6	15.624	BF19F69WHN.eaf	NonPlainVerb	North
FROM-TO	50	22.055	RH-IDgloss	Non-Plainverb	7	22.055	None	9	22.055	BF19F69WHN.eaf	NonPlainVerb	North
FROM-TO	81	37.264	RH-IDgloss	Non-Plainverb	11	37.264	Mouthing	13	37.264	BF19F69WHN.eaf	NonPlainVerb	North
FROM-TO	82	37.587	RH-IDgloss	Non-Plainverb	12	37.587	Mouthing	14	37.587	BF19F69WHN.eaf	NonPlainVerb	North
FROM-TO	83	37.919	RH-IDgloss	Non-Plainverb	13	37.919	Mouthing	15	37.919	BF19F69WHN.eaf	NonPlainVerb	North
FROM-TO	25	10.106	RH-IDgloss	Non-Plainverb	6	10.106	Mouthing	6	10.106	BF24M47WHN.eaf	NonPlainVerb	North
FROM-TO	54	60.835	RH-IDgloss	Indicatingverb:locative	13	60.835	None	7	60.835	BL01M86WDC.eaf	NonPlainVerb	South
FROM-TO	61	112.606	LH-IDgloss	Indicatingverb:locative	13	112.606	None	15	112.606	BL03F70WHC.eaf	NonPlainVerb	South
FROM-TO	20	10.24	RH-IDgloss	Indicatingverb:locative	2	10.24	Mouthing	2	10.24	BL05M64WDC.eaf	NonPlainVerb	South
FROM-TO	22	10.98	RH-IDgloss	Indicatingverb:locative	3	10.98	Mouthing	3	10.98	BL05M64WDC.eaf	NonPlainVerb	South
FROM-TO	34	14.399	RH-IDgloss	Indicatingverb:locative	5	14.399	None	3	14.399	BL10F44WHC.eaf	NonPlainVerb	South
FROM-TO	100	71.078	RH-IDgloss	Indicatingverb:locative	13	71.078	Mouthing	16	71.078	BL17M43WDC.eaf	NonPlainVerb	South
FROM-TO	6	1.802	RH-IDgloss	Indicatingverb:locative	2	1.802	Mouthing	2	1.802	BL21M37BHC.eaf	NonPlainVerb	South
FROM-TO	19	15.304	RH-IDgloss	Indicatingverb:locative	4	15.304	None	4	15.304	BL30M65WDC.eaf	NonPlainVerb	South
FROM-TO	30	268.581	LH-IDgloss	Non-Plainverb	2	268.581	None	12	268.581	GW02M33WHN.eaf	NonPlainVerb	North
FROM-TO	44	397.543	RH-IDgloss	Non-Plainverb	9	397.543	None	9	397.543	GW05F44WHN.eaf	NonPlainVerb	North
FROM-TO	33	364.104	RH-IDgloss	Non-Plainverb	6	364.104	MG	6	364.104	GW12F85WHN.eaf	NonPlainVerb	North
FROM-TO	33	13.18	RH-IDgloss	Non-Plainverb	6	13.18	None	6	13.18	GW17F41WHN.eaf	NonPlainVerb	North
FROM-TO	19	12.85	RH-IDgloss	Indicatingverb:locative	4	12.85	MG	3	12.85	LN12F40BHC.eaf	NonPlainVerb	South
FROM-TO	79	26.873	RH-IDgloss	Indicatingverb:locative	23	26.873	Mouthing	17	26.873	LN14F22ADC.eaf	NonPlainVerb	South
FROM-TO	86	28.793	RH-IDgloss	Indicatingverb:locative	25	28.793	None	19	28.793	LN14F22ADC.eaf	NonPlainVerb	South
FROM-TO	79	125.61	RH-IDgloss	Indicatingverb:locative	20	125.61	Mouthing	18	125.61	LN18F41WDC.eaf	NonPlainVerb	South
FROM-TO	79	84.771	RH-IDgloss	Indicatingverb:locative	16	84.771	None	12	84.771	LN25M76WHC.eaf	NonPlainVerb	South
FROM-TO	87	88.294	RH-IDgloss	Indicatingverb:locative	18	88.294	None	14	88.294	LN25M76WHC.eaf	NonPlainVerb	South
FROM-TO	84	30.695	RH-IDgloss	Indicatingverb:locative	21	30.695	Mouthing	14	30.695	LN35M33WDC.eaf	NonPlainVerb	South
FROM-TO	17	15.725	RH-IDgloss	Indicatingverb:locative	7	15.725	Mouthing	4	15.725	LN36F69WHC.eaf	NonPlainVerb	South
GESTURE	55	141.567	RH-IDgloss	Plainverb	12	141.567	Mouthing	11	141.567	BL16F46WDC.eaf	NonPlainVerb	South
GESTURE	61	313.753	RH-IDgloss	Non-Plainverb	17	313.753	Mouthing	17	313.753	GW08M22WHN.eaf	NonPlainVerb	North
GET-OFF	68	271.922	RH-IDgloss	Non-Plainverb	12	271.922	Mouthing	13	271.922	GW02M33WHN.eaf	NonPlainVerb	North
GET-OFF	69	273.011	RH-IDgloss	Non-Plainverb	13	273.011	MG	14	273.011	GW02M33WHN.eaf	NonPlainVerb	North
GET-OFF	33	12.004	RH-IDgloss	Non-Plainverb	8	12.004	Mouthing	8	12.004	GW13M50WHN.eaf	NonPlainVerb	North
GIVE	38	175.137	LH-IDgloss	Non-Plainverb	2	175.137	MG	16	175.137	BF09M38WDN.eaf	NonPlainVerb	North
GIVE	39	175.357	LH-IDgloss	Non-Plainverb	3	175.357	MG	17	175.357	BF09M38WDN.eaf	NonPlainVerb	North
GIVE	70	42.651	RH-IDgloss	Non-Plainverb	18	42.651	MG	18	42.651	BF10F44WHN.eaf	NonPlainVerb	North
GIVE	65	39.176	RH-IDgloss	Non-Plainverb	17	39.176	Mouthing	17	39.176	BF10F44WHN.eaf	NonPlainVerb	North
GIVE	113	95.064	RH-IDgloss	Indicatingverb:animate/inanimate	29	95.064	Mouthing	28	95.064	BL32M28WDC.eaf	NonPlainVerb	South
GIVE	116	96.04	RH-IDgloss	Indicatingverb:animate/inanimate	30	96.04	Mouthing	29	96.04	BL32M28WDC.eaf	NonPlainVerb	South
GIVE	132	103.035	RH-IDgloss	Indicatingverb:animate/inanimate	36	103.035	None	33	103.035	BL32M28WDC.eaf	NonPlainVerb	South
GIVE	95	67.647	RH-IDgloss	Non-Plainverb	22	67.647	Mouthing	22	67.647	GW11M77WHN.eaf	NonPlainVerb	North
GIVE	64	379.102	RH-IDgloss	Non-Plainverb	15	379.102	Mouthing	15	379.102	GW12F85WHN.eaf	NonPlainVerb	North
GIVE	15	42.17	RH-IDgloss	Indicatingverb:animate/inanimate	8	42.17	Mouthing	5	42.17	LN06F44WHC.eaf	NonPlainVerb	South
GIVE	17	42.97	RH-IDgloss	Indicatingverb:animate/inanimate	9	42.97	Mouthing	6	42.97	LN06F44WHC.eaf	NonPlainVerb	South
GIVE	90	31.788	RH-IDgloss	Indicatingverb:animate/inanimate	27	31.788	Mouthing	20	31.788	LN14F22ADC.eaf	NonPlainVerb	South
GIVE-INFORMATION	92	217.219	RH-IDgloss	Non-Plainverb	15	217.219	None	15	217.219	BF15M16WDN.eaf	NonPlainVerb	North
GIVE-INFORMATION	40	238.005	RH-IDgloss	Non-Plainverb	6	238.005	None	6	238.005	BF23F39WHN.eaf	NonPlainVerb	North
GIVE-INFORMATION	25	151.914	RH-IDgloss	Non-Plainverb	4	151.914	Mouthing	4	151.914	GW10F55WDN.eaf	NonPlainVerb	North
GIVE-INFORMATION	46	368.578	RH-IDgloss	Non-Plainverb	9	368.578	None	9	368.578	GW12F85WHN.eaf	NonPlainVerb	North
GIVE-INFORMATION	8	4.302	RH-IDgloss	Non-Plainverb	2	4.302	None	2	4.302	GW17F41WHN.eaf	NonPlainVerb	North
GIVE-INFORMATION	55	28.326	RH-IDgloss	Non-Plainverb	13	28.326	MG	15	28.326	GW21M73WHN.eaf	NonPlainVerb	North
GIVE-INFORMATION	325	293.3	RH-IDgloss	Indicatingverb:animate/inanimate	72	293.3	None	55	293.3	LN04F41WHC.eaf	NonPlainVerb	South
GIVE-INFORMATION	5	1.61	RH-IDgloss	Indicatingverb:animate/inanimate	3	1.61	None	2	1.61	LN21F59WDC.eaf	NonPlainVerb	South
GIVE-INFORMATION	9	3.455	RH-IDgloss	Indicatingverb:animate/inanimate	5	3.455	None	4	3.455	LN21F59WDC.eaf	NonPlainVerb	South
GIVE-INFORMATION	62	53.375	RH-IDgloss	Indicatingverb:animate/inanimate	19	53.375	MG	13	53.375	LN21F59WDC.eaf	NonPlainVerb	South
GIVE-INFORMATION	19	16.575	RH-IDgloss	Indicatingverb:animate/inanimate	3	16.575	None	2	16.575	LN29M73WHC.eaf	NonPlainVerb	South
GIVE-INFORMATION	80	29.45	RH-IDgloss	Indicatingverb:animate/inanimate	20	29.45	MG	13	29.45	LN35M33WDC.eaf	NonPlainVerb	South
GIVE-UP	25	12.51	RH-IDgloss	Non-Plainverb	5	12.51	Mouthing	5	12.51	BF25F29WHN.eaf	NonPlainVerb	North
GIVE-UP	39	37.22	RH-IDgloss	Plain/locatableverb	6	37.22	MG	6	37.22	BL07F35WDC.eaf	NonPlainVerb	South
GO	38	22.919	RH-IDgloss	Non-Plainverb	4	22.919	Mouthing	4	22.919	BF03M64WHN.eaf	NonPlainVerb	North
GO	56	45.437	LH-IDgloss	Non-Plainverb	2	45.437	Mouthing	21	45.437	BF10F44WHN.eaf	NonPlainVerb	North
GO	55	123.86	RH-IDgloss	Non-Plainverb	4	123.86	Mouthing	5	123.86	BF12M74WHN.eaf	NonPlainVerb	North
GO	31	8.804	RH-IDgloss	Non-Plainverb	11	8.804	None	11	8.804	BF16F16WDN.eaf	NonPlainVerb	North
GO	33	9.213	RH-IDgloss	Non-Plainverb	12	9.213	Mouthing	12	9.213	BF16F16WDN.eaf	NonPlainVerb	North
GO	28	122.812	RH-IDgloss	Non-Plainverb	5	122.812	Mouthing	5	122.812	BF20F64WHN.eaf	NonPlainVerb	North
GO	29	123.295	RH-IDgloss	Non-Plainverb	6	123.295	Mouthing	7	123.295	BF20F64WHN.eaf	NonPlainVerb	North
GO	14	6.076	RH-IDgloss	Non-Plainverb	3	6.076	Mouthing	3	6.076	BF24M47WHN.eaf	NonPlainVerb	North
GO	220	305.211	RH-IDgloss	Indicatingverb:locative	79	305.211	Mouthing	54	305.211	BL01M86WDC.eaf	NonPlainVerb	South
GO	222	306.351	RH-IDgloss	Indicatingverb:locative	80	306.351	Mouthing	55	306.351	BL01M86WDC.eaf	NonPlainVerb	South
GO	226	307.671	RH-IDgloss	Indicatingverb:locative	83	307.671	Mouthing	57	307.671	BL01M86WDC.eaf	NonPlainVerb	South
GO	232	309.531	RH-IDgloss	Indicatingverb:locative	86	309.531	Mouthing	59	309.531	BL01M86WDC.eaf	NonPlainVerb	South
GO	34	109.796	RH-IDgloss	Indicatingverb:locative	4	109.796	Mouthing	13	109.796	BL03F70WHC.eaf	NonPlainVerb	South
GO	63	113.556	LH-IDgloss	Indicatingverb:locative	14	113.556	Mouthing	16	113.556	BL03F70WHC.eaf	NonPlainVerb	South
GO	64	113.766	LH-IDgloss	Indicatingverb:locative	15	113.766	Mouthing	17	113.766	BL03F70WHC.eaf	NonPlainVerb	South
GO	206	308.132	RH-IDgloss	Indicatingverb:locative	16	308.132	Mouthing	15	308.132	BL04M74WHC.eaf	NonPlainVerb	South
GO	6	2.565	RH-IDgloss	Indicatingverb:locative	3	2.565	Mouthing	2	2.565	BL16F46WDC.eaf	NonPlainVerb	South
GO	22	62.132	RH-IDgloss	Indicatingverb:locative	8	62.132	None	8	62.132	BL23F51WDC.eaf	NonPlainVerb	South
GO	16	6.205	RH-IDgloss	Indicatingverb:locative	2	6.205	Mouthing	2	6.205	BL28F60WDC.eaf	NonPlainVerb	South
GO	21	9.531	RH-IDgloss	Indicatingverb:locative	3	9.531	Mouthing	3	9.531	BL28F60WDC.eaf	NonPlainVerb	South
GO	69	81.48	RH-IDgloss	Indicatingverb:locative	16	81.48	Mouthing	13	81.48	BL28F60WDC.eaf	NonPlainVerb	South
GO	82	91.746	RH-IDgloss	Indicatingverb:locative	20	91.746	Mouthing	16	91.746	BL28F60WDC.eaf	NonPlainVerb	South
GO	94	101.295	RH-IDgloss	Indicatingverb:locative	23	101.295	Mouthing	19	101.295	BL28F60WDC.eaf	NonPlainVerb	South
GO	52	26.288	RH-IDgloss	Indicatingverb:locative	6	26.288	Mouthing	5	26.288	BL31M37WDC.eaf	NonPlainVerb	South
GO	8	5.661	RH-IDgloss	Non-Plainverb	3	5.661	Mouthing	3	5.661	GW19M77WHN.eaf	NonPlainVerb	North
GO	45	210.471	RH-IDgloss	Non-Plainverb	4	210.471	Mouthing	4	210.471	GW22F81WHN.eaf	NonPlainVerb	North
GO	101	41.453	RH-IDgloss	Non-Plainverb	20	41.453	None	20	41.453	GW24F22WDN.eaf	NonPlainVerb	North
GO	27	92.45	RH-IDgloss	Indicatingverb:locative	15	92.45	Mouthing	9	92.45	LN03F47WDC.eaf	NonPlainVerb	South
GO	102	135.645	RH-IDgloss	Indicatingverb:locative	25	135.645	Mouthing	14	135.645	LN03F47WDC.eaf	NonPlainVerb	South
GO	370	409.88	RH-IDgloss	Indicatingverb:locative	85	409.88	None	61	409.88	LN04F41WHC.eaf	NonPlainVerb	South
GO	40	15.93	RH-IDgloss	Indicatingverb:locative	12	15.93	None	5	15.93	LN05M58WDC.eaf	NonPlainVerb	South
GO	44	18.77	RH-IDgloss	Indicatingverb:locative	15	18.77	Mouthing	7	18.77	LN05M58WDC.eaf	NonPlainVerb	South
GO	77	59.09	RH-IDgloss	Indicatingverb:locative	23	59.09	Mouthing	17	59.09	LN21F59WDC.eaf	NonPlainVerb	South
GO	41	66.93	RH-IDgloss	Indicatingverb:locative	5	66.93	Mouthing	4	66.93	LN25M76WHC.eaf	NonPlainVerb	South
GO	85	87.522	RH-IDgloss	Indicatingverb:locative	17	87.522	None	13	87.522	LN25M76WHC.eaf	NonPlainVerb	South
GO	98	93.019	RH-IDgloss	Indicatingverb:locative	20	93.019	None	16	93.019	LN25M76WHC.eaf	NonPlainVerb	South
GO	4	23.964	RH-IDgloss	Indicatingverb:locative	3	23.964	None	3	23.964	BL23F51WDC.eaf	NonPlainVerb	South
GO-DOWN	58	26.54	RH-IDgloss	Non-Plainverb	9	26.54	Mouthing	11	26.54	BF19F69WHN.eaf	NonPlainVerb	North
GO-IN	43	103.65	RH-IDgloss	Non-Plainverb	7	103.65	Mouthing	7	103.65	BF06M42WHN.eaf	NonPlainVerb	North
GO-IN	78	31.926	RH-IDgloss	Non-Plainverb	20	31.926	MG	20	31.926	BF08F54WHN.eaf	NonPlainVerb	North
GO-IN	29	197.271	RH-IDgloss	Non-Plainverb	5	197.271	Mouthing	5	197.271	BF18M57WHN.eaf	NonPlainVerb	North
GO-IN	38	261.414	RH-IDgloss	Non-Plainverb	8	261.414	None	8	261.414	BF22M22WHN.eaf	NonPlainVerb	North
GO-IN	46	20	RH-IDgloss	Non-Plainverb	14	20	None	14	20	BF24M47WHN.eaf	NonPlainVerb	North
GO-IN	118	128.01	RH-IDgloss	Indicatingverb:locative	46	128.01	Mouthing	31	128.01	BL01M86WDC.eaf	NonPlainVerb	South
GO-IN	255	320.481	RH-IDgloss	Indicatingverb:locative	101	320.481	None	69	320.481	BL01M86WDC.eaf	NonPlainVerb	South
GO-IN	48	105.386	LH-IDgloss	Indicatingverb:locative	9	105.386	Mouthing	10	105.386	BL03F70WHC.eaf	NonPlainVerb	South
GO-IN	90	24.665	RH-IDgloss	Non-Plainverb	19	24.665	Mouthing	19	24.665	GW06F43WHN.eaf	NonPlainVerb	North
GO-IN	10	5.043	RH-IDgloss	Non-Plainverb	4	5.043	Mouthing	4	5.043	GW09F56WHN.eaf	NonPlainVerb	North
GO-IN	51	31.942	RH-IDgloss	Non-Plainverb	14	31.942	Mouthing	14	31.942	GW11M77WHN.eaf	NonPlainVerb	North
GO-IN	79	52.153	RH-IDgloss	Non-Plainverb	18	52.153	Mouthing	18	52.153	GW11M77WHN.eaf	NonPlainVerb	North
GO-IN	34	364.783	RH-IDgloss	Non-Plainverb	7	364.783	Mouthing	7	364.783	GW12F85WHN.eaf	NonPlainVerb	North
GO-IN	40	366.977	RH-IDgloss	Non-Plainverb	8	366.977	None	8	366.977	GW12F85WHN.eaf	NonPlainVerb	North
GO-IN	55	20.851	RH-IDgloss	Non-Plainverb	15	20.851	Mouthing	15	20.851	GW13M50WHN.eaf	NonPlainVerb	North
GO-IN	39	206.789	RH-IDgloss	Non-Plainverb	3	206.789	Mouthing	3	206.789	GW22F81WHN.eaf	NonPlainVerb	North
GO-IN	46	210.663	RH-IDgloss	Non-Plainverb	5	210.663	Mouthing	5	210.663	GW22F81WHN.eaf	NonPlainVerb	North
GO-IN	45	18.48	RH-IDgloss	Non-Plainverb	7	18.48	Mouthing	7	18.48	GW24F22WDN.eaf	NonPlainVerb	North
GO-IN	82	127.205	RH-IDgloss	Indicatingverb:locative	24	127.205	Mouthing	13	127.205	LN03F47WDC.eaf	NonPlainVerb	South
GO-IN	193	207.97	RH-IDgloss	Indicatingverb:locative	36	207.97	Mouthing	23	207.97	LN03F47WDC.eaf	NonPlainVerb	South
GO-IN	6	15.05	RH-IDgloss	Indicatingverb:locative	4	15.05	None	3	15.05	LN06F44WHC.eaf	NonPlainVerb	South
GO-IN	133	208.095	RH-IDgloss	Indicatingverb:locative	31	208.095	Mouthing	20	208.095	LN06F44WHC.eaf	NonPlainVerb	South
GO-IN	139	210.28	RH-IDgloss	Indicatingverb:locative	34	210.28	Mouthing	21	210.28	LN06F44WHC.eaf	NonPlainVerb	South
GO-IN	73	48.005	RH-IDgloss	Indicatingverb:locative	21	48.005	Mouthing	13	48.005	LN36F69WHC.eaf	NonPlainVerb	South
GO-TO	84	181.18	RH-IDgloss	Non-Plainverb	17	181.18	None	19	181.18	BF09M38WDN.eaf	NonPlainVerb	North
GO-TO	41	193.971	RH-IDgloss	Non-Plainverb	3	193.971	None	3	193.971	BF15M16WDN.eaf	NonPlainVerb	North
GO-TO	46	196.061	RH-IDgloss	Non-Plainverb	4	196.061	None	4	196.061	BF15M16WDN.eaf	NonPlainVerb	North
GO-TO	58	201.95	RH-IDgloss	Non-Plainverb	6	201.95	None	6	201.95	BF15M16WDN.eaf	NonPlainVerb	North
GO-TO	2	0.95	LH-IDgloss	Indicatingverb:locative	2	0.95	None	2	0.95	BL02F88WDC.eaf	NonPlainVerb	South
GO-TO	41	122.026	RH-IDgloss	Indicatingverb:locative	7	122.026	MG	28	122.026	BL03F70WHC.eaf	NonPlainVerb	South
GO-TO	98	99.524	RH-IDgloss	Indicatingverb:locative	12	99.524	None	11	99.524	BL06M59WDC.eaf	NonPlainVerb	South
GO-TO	88	87.475	RH-IDgloss	Indicatingverb:locative	12	87.475	None	11	87.475	BL07F35WDC.eaf	NonPlainVerb	South
GO-TO	92	88.915	RH-IDgloss	Indicatingverb:locative	13	88.915	None	12	88.915	BL07F35WDC.eaf	NonPlainVerb	South
GO-TO	42	38.33	RH-IDgloss	Indicatingverb:locative	7	38.33	MG	7	38.33	BL07F35WDC.eaf	NonPlainVerb	South
GO-TO	3	39.403	LH-IDgloss	Indicatingverb:locative	3	39.403	None	4	39.403	BL09F45WHC.eaf	NonPlainVerb	South
GO-TO	39	16.087	RH-IDgloss	Indicatingverb:locative	9	16.087	None	7	16.087	BL10F44WHC.eaf	NonPlainVerb	South
GO-TO	50	19.551	RH-IDgloss	Indicatingverb:locative	10	19.551	MG	8	19.551	BL10F44WHC.eaf	NonPlainVerb	South
GO-TO	92	276.185	RH-IDgloss	Indicatingverb:locative	21	276.185	Mouthing	20	276.185	BL16F46WDC.eaf	NonPlainVerb	South
GO-TO	10	2.447	LH-IDgloss	Non-Plainverb	2	2.447	None	2	2.447	GW01M29WDN.eaf	NonPlainVerb	North
GO-TO	43	16.264	LH-IDgloss	Non-Plainverb	5	16.264	None	5	16.264	GW01M29WDN.eaf	NonPlainVerb	North
GO-TO	53	263.001	RH-IDgloss	Non-Plainverb	8	263.001	None	8	263.001	GW02M33WHN.eaf	NonPlainVerb	North
GO-TO	58	265.02	RH-IDgloss	Non-Plainverb	9	265.02	None	9	265.02	GW02M33WHN.eaf	NonPlainVerb	North
GO-TO	55	165.807	RH-IDgloss	Non-Plainverb	6	165.807	None	7	165.807	GW03F35WHN.eaf	NonPlainVerb	North
GO-TO	66	30.97	RH-IDgloss	Non-Plainverb	11	30.97	None	11	30.97	GW04M43WDN.eaf	NonPlainVerb	North
GO-TO	41	15.263	RH-IDgloss	Non-Plainverb	8	15.263	Mouthing	8	15.263	GW07M23WDN.eaf	NonPlainVerb	North
GO-TO	9	3.701	RH-IDgloss	Non-Plainverb	3	3.701	None	3	3.701	GW09F56WHN.eaf	NonPlainVerb	North
GO-TO	71	42.004	RH-IDgloss	Non-Plainverb	18	42.004	Mouthing	18	42.004	GW09F56WHN.eaf	NonPlainVerb	North
GO-TO	83	50.822	RH-IDgloss	Non-Plainverb	22	50.822	Mouthing	22	50.822	GW09F56WHN.eaf	NonPlainVerb	North
GO-TO	4	1.245	RH-IDgloss	Non-Plainverb	2	1.245	MG	2	1.245	GW09F56WHN.eaf	NonPlainVerb	North
GO-TO	23	7.65	RH-IDgloss	Non-Plainverb	6	7.65	MG	6	7.65	GW13M50WHN.eaf	NonPlainVerb	North
GO-TO	54	20.062	RH-IDgloss	Non-Plainverb	14	20.062	MG	14	20.062	GW13M50WHN.eaf	NonPlainVerb	North
GO-TO	28	16.165	RH-IDgloss	Non-Plainverb	5	16.165	None	5	16.165	GW15F60WHN.eaf	NonPlainVerb	North
GO-TO	6	2.98	RH-IDgloss	Non-Plainverb	2	2.98	MG	2	2.98	GW15F60WHN.eaf	NonPlainVerb	North
GO-TO	33	19.448	RH-IDgloss	Non-Plainverb	8	19.448	MG	10	19.448	GW21M73WHN.eaf	NonPlainVerb	North
GO-TO	5	14.615	RH-IDgloss	Indicatingverb:locative	3	14.615	MG	2	14.615	LN06F44WHC.eaf	NonPlainVerb	South
GO-TO	15	7.69	RH-IDgloss	Indicatingverb:locative	5	7.69	None	4	7.69	LN09M29WDC.eaf	NonPlainVerb	South
GO-TO	77	132.01	LH-IDgloss	Indicatingverb:locative	10	132.01	MG	9	132.01	LN10M25WDC.eaf	NonPlainVerb	South
GO-TO	78	50.075	RH-IDgloss	Indicatingverb:locative	6	50.075	None	6	50.075	LN19M46WHC.eaf	NonPlainVerb	South
GO-TO	56	36.8	RH-IDgloss	Indicatingverb:locative	2	36.8	MG	2	36.8	LN19M46WHC.eaf	NonPlainVerb	South
GO-TO	63	40.04	RH-IDgloss	Indicatingverb:locative	3	40.04	MG	3	40.04	LN19M46WHC.eaf	NonPlainVerb	South
GO-TO	65	41.64	RH-IDgloss	Indicatingverb:locative	4	41.64	MG	4	41.64	LN19M46WHC.eaf	NonPlainVerb	South
GO-TO	71	45.68	RH-IDgloss	Indicatingverb:locative	5	45.68	MG	5	45.68	LN19M46WHC.eaf	NonPlainVerb	South
GO-TO	26	44.2	RH-IDgloss	Indicatingverb:locative	3	44.2	MG	3	44.2	LN20M46WHC.eaf	NonPlainVerb	South
GO-TO	44	30.335	LH-IDgloss	Indicatingverb:locative	13	30.335	Mouthing	11	30.335	LN24M31BHC.eaf	NonPlainVerb	South
GO-TO	92	91.335	RH-IDgloss	Indicatingverb:locative	16	91.335	Mouthing	10	91.335	LN27F54WDC.eaf	NonPlainVerb	South
GO-TO	20	136.08	RH-IDgloss	Indicatingverb:locative	6	136.08	Mouthing	6	136.08	LN33F41WDC.eaf	NonPlainVerb	South
GO-TO	13	6.855	RH-IDgloss	Indicatingverb:locative	4	6.855	Mouthing	3	6.855	LN35M33WDC.eaf	NonPlainVerb	South
GO-TO	93	33.615	RH-IDgloss	Indicatingverb:locative	24	33.615	None	17	33.615	LN35M33WDC.eaf	NonPlainVerb	South
GO-TO-AND-FRO	53	189.949	RH-IDgloss	Non-Plainverb	6	189.949	MG	6	189.949	BF13M53WHN.eaf	NonPlainVerb	North
GO-TO-AND-FRO	54	190.574	RH-IDgloss	Non-Plainverb	7	190.574	MG	7	190.574	BF13M53WHN.eaf	NonPlainVerb	North
GO-TO-AND-FRO	55	191.064	RH-IDgloss	Non-Plainverb	8	191.064	MG	8	191.064	BF13M53WHN.eaf	NonPlainVerb	North
GO-TO-AND-FRO	82	45.382	RH-IDgloss	Non-Plainverb	19	45.382	MG	19	45.382	BF25F29WHN.eaf	NonPlainVerb	North
GO-TO-AND-FRO	69	76.854	RH-IDgloss	Indicatingverb:locative	7	76.854	None	7	76.854	BL06M59WDC.eaf	NonPlainVerb	South
GO-TO-AND-FRO	55	23.269	RH-IDgloss	Non-Plainverb	9	23.269	MG	9	23.269	GW24F22WDN.eaf	NonPlainVerb	North
GO-TO-AND-FRO	98	37.447	RH-IDgloss	Non-Plainverb	21	37.447	Mouthing	21	37.447	GW25F34AHN.eaf	NonPlainVerb	North
GO-TO-AND-FRO	56	19.158	RH-IDgloss	Indicatingverb:locative	12	19.158	MG	10	19.158	LN14F22ADC.eaf	NonPlainVerb	South
GO-WITH	51	164.41	RH-IDgloss	Non-Plainverb	12	164.41	None	12	164.41	BF09M38WDN.eaf	NonPlainVerb	North
GO02	22	192.27	RH-IDgloss	Non-Plainverb	3	192.27	Mouthing	4	192.27	BF02M25WDN.eaf	NonPlainVerb	North
GO02	38	117.203	RH-IDgloss	Non-Plainverb	4	117.203	Mouthing	4	117.203	BF04F59OHN.eaf	NonPlainVerb	North
GO02	24	194.473	RH-IDgloss	Non-Plainverb	4	194.473	Mouthing	4	194.473	BF18M57WHN.eaf	NonPlainVerb	North
GO02	34	21.683	RH-IDgloss	Non-Plainverb	6	21.683	None	6	21.683	BF21M23WHN.eaf	NonPlainVerb	North
GO02	67	37.672	RH-IDgloss	Non-Plainverb	9	37.672	Mouthing	9	37.672	BF21M23WHN.eaf	NonPlainVerb	North
GO02	17	250.569	RH-IDgloss	Non-Plainverb	3	250.569	None	3	250.569	BF22M22WHN.eaf	NonPlainVerb	North
GO02	198	304.269	RH-IDgloss	Indicatingverb:locative	14	304.269	Mouthing	13	304.269	BL04M74WHC.eaf	NonPlainVerb	South
GO02	91	36.026	RH-IDgloss	Non-Plainverb	28	36.026	None	28	36.026	GW13M50WHN.eaf	NonPlainVerb	North
GO02	78	31.844	RH-IDgloss	Non-Plainverb	15	31.844	Mouthing	15	31.844	GW24F22WDN.eaf	NonPlainVerb	North
GO02	309	468.97	RH-IDgloss	Indicatingverb:locative	71	468.97	Mouthing	36	468.97	LN06F44WHC.eaf	NonPlainVerb	South
GOOD	49	190.658	RH-IDgloss	Non-Plainverb	9	190.658	MG	10	190.658	GW23M22WDN.eaf	NonPlainVerb	North
GRAB	50	207.63	RH-IDgloss	Non-Plainverb	9	207.63	None	9	207.63	BF18M57WHN.eaf	NonPlainVerb	North
GRAB	444	352.92	RH-IDgloss	Indicatingverb:animate/inanimate	95	352.92	Mouthing	57	352.92	LN03F47WDC.eaf	NonPlainVerb	South
GRIP	28	49.216	RH-IDgloss	Plain/locatableverb	7	49.216	Mouthing	6	49.216	BL16F46WDC.eaf	NonPlainVerb	South
GROW	98	27.535	RH-IDgloss	Non-Plainverb	23	27.535	Mouthing	23	27.535	GW06F43WHN.eaf	NonPlainVerb	North
GROW-UP	16	146.524	RH-IDgloss	Non-Plainverb	3	146.524	MG	3	146.524	BF09M38WDN.eaf	NonPlainVerb	North
GROW-UP	29	7.655	RH-IDgloss	Non-Plainverb	10	7.655	MG	10	7.655	BF16F16WDN.eaf	NonPlainVerb	North
GROW-UP	16	3.533	RH-IDgloss	Non-Plainverb	6	3.533	None	6	3.533	BF16F16WDN.eaf	NonPlainVerb	North
GROW-UP	67	23.085	LH-IDgloss	Non-Plainverb	11	23.085	Mouthing	11	23.085	BF17F51WHN.eaf	NonPlainVerb	North
GROW-UP	4	0.766	RH-IDgloss	Plain/locatableverb	3	0.766	None	2	0.766	BL01M86WDC.eaf	NonPlainVerb	South
GROW-UP	38	18.38	RH-IDgloss	Plain/locatableverb	6	18.38	MG	5	18.38	BL05M64WDC.eaf	NonPlainVerb	South
GROW-UP	78	98.833	RH-IDgloss	Plain/locatableverb	14	98.833	Mouthing	15	98.833	BL09F45WHC.eaf	NonPlainVerb	South
GROW-UP	75	356.26	RH-IDgloss	Non-Plainverb	11	356.26	MG	12	356.26	GW10F55WDN.eaf	NonPlainVerb	North
GROW-UP	21	155.094	RH-IDgloss	Non-Plainverb	2	155.094	Mouthing	2	155.094	GW18M38AHN.eaf	NonPlainVerb	North
GROW-UP	25	167.143	RH-IDgloss	Non-Plainverb	6	167.143	Mouthing	6	167.143	GW20M79WHN.eaf	NonPlainVerb	North
GROW-UP	44	180.076	RH-IDgloss	Non-Plainverb	10	180.076	None	10	180.076	GW20M79WHN.eaf	NonPlainVerb	North
GROW-UP	447	492.285	RH-IDgloss	Plain/locatableverb	110	492.285	Mouthing	75	492.285	LN04F41WHC.eaf	NonPlainVerb	South
GROW-UP	455	501.005	RH-IDgloss	Plain/locatableverb	113	501.005	None	78	501.005	LN04F41WHC.eaf	NonPlainVerb	South
GROW-UP	120	149.93	RH-IDgloss	Plain/locatableverb	28	149.93	Mouthing	18	149.93	LN06F44WHC.eaf	NonPlainVerb	South
GROW-UP	37	89.655	RH-IDgloss	Plain/locatableverb	11	89.655	MG	7	89.655	LN06F44WHC.eaf	NonPlainVerb	South
GROW-UP	190	255.09	RH-IDgloss	Plain/locatableverb	45	255.09	MG	26	255.09	LN06F44WHC.eaf	NonPlainVerb	South
GROW-UP	226	367.29	RH-IDgloss	Plain/locatableverb	58	367.29	MG	31	367.29	LN06F44WHC.eaf	NonPlainVerb	South
GROW-UP	49	146.605	RH-IDgloss	Plain/locatableverb	15	146.605	None	10	146.605	LN33F41WDC.eaf	NonPlainVerb	South
HAPPEN	40	19.576	LH-IDgloss	Non-Plainverb	6	19.576	Mouthing	6	19.576	BF14F55WHN.eaf	NonPlainVerb	North
HAPPEN	5	2.283	RH-IDgloss	Non-Plainverb	2	2.283	Mouthing	2	2.283	BF24M47WHN.eaf	NonPlainVerb	North
HAPPEN	6	16.059	RH-IDgloss	Plain/locatableverb	2	16.059	Mouthing	2	16.059	BL03F70WHC.eaf	NonPlainVerb	South
HAPPEN	90	77.024	RH-IDgloss	Plain/locatableverb	23	77.024	Mouthing	23	77.024	BL32M28WDC.eaf	NonPlainVerb	South
HAPPEN	83	28.687	RH-IDgloss	Non-Plainverb	17	28.687	Mouthing	17	28.687	GW07M23WDN.eaf	NonPlainVerb	North
HAPPEN	15	4.255	RH-IDgloss	Non-Plainverb	5	4.255	None	5	4.255	GW13M50WHN.eaf	NonPlainVerb	North
HAPPEN	65	34.813	RH-IDgloss	Non-Plainverb	13	34.813	None	13	34.813	GW15F60WHN.eaf	NonPlainVerb	North
HAPPEN	290	278.45	RH-IDgloss	Plain/locatableverb	61	278.45	MG	41	278.45	LN03F47WDC.eaf	NonPlainVerb	South
HAPPEN	64	53.975	RH-IDgloss	Plain/locatableverb	20	53.975	Mouthing	14	53.975	LN21F59WDC.eaf	NonPlainVerb	South
HAPPEN	70	52.49	RH-IDgloss	Plain/locatableverb	21	52.49	Mouthing	16	52.49	LN29M73WHC.eaf	NonPlainVerb	South
HAPPY	88	94.024	RH-IDgloss	Plain/locatableverb	11	94.024	Mouthing	10	94.024	BL06M59WDC.eaf	NonPlainVerb	South
HAPPY	78	85.636	RH-IDgloss	Plain/locatableverb	19	85.636	Mouthing	15	85.636	BL28F60WDC.eaf	NonPlainVerb	South
HAVE	13	4.36	RH-IDgloss	Non-Plainverb	4	4.36	Mouthing	4	4.36	BF01F28WDN.eaf	NonPlainVerb	North
HAVE	25	193.971	RH-IDgloss	Non-Plainverb	4	193.971	Mouthing	5	193.971	BF02M25WDN.eaf	NonPlainVerb	North
HAVE	85	141.488	RH-IDgloss	Non-Plainverb	9	141.488	Mouthing	10	141.488	BF12M74WHN.eaf	NonPlainVerb	North
HAVE	75	203.514	RH-IDgloss	Non-Plainverb	16	203.514	Mouthing	16	203.514	BF13M53WHN.eaf	NonPlainVerb	North
HAVE	41	19.979	LH-IDgloss	Non-Plainverb	7	19.979	Mouthing	7	19.979	BF14F55WHN.eaf	NonPlainVerb	North
HAVE	63	29.58	LH-IDgloss	Non-Plainverb	13	29.58	Mouthing	13	29.58	BF14F55WHN.eaf	NonPlainVerb	North
HAVE	91	42.062	LH-IDgloss	Non-Plainverb	19	42.062	None	19	42.062	BF14F55WHN.eaf	NonPlainVerb	North
HAVE	6	1.45	LH-IDgloss	Non-Plainverb	2	1.45	Mouthing	2	1.45	BF17F51WHN.eaf	NonPlainVerb	North
HAVE	12	3.6	LH-IDgloss	Non-Plainverb	3	3.6	Mouthing	3	3.6	BF17F51WHN.eaf	NonPlainVerb	North
HAVE	76	145.615	RH-IDgloss	Non-Plainverb	9	145.615	Mouthing	10	145.615	BF20F64WHN.eaf	NonPlainVerb	North
HAVE	95	155.574	RH-IDgloss	Non-Plainverb	12	155.574	Mouthing	13	155.574	BF20F64WHN.eaf	NonPlainVerb	North
HAVE	82	44.613	RH-IDgloss	Non-Plainverb	13	44.613	Mouthing	13	44.613	BF21M23WHN.eaf	NonPlainVerb	North
HAVE	43	239.332	RH-IDgloss	Non-Plainverb	7	239.332	Mouthing	7	239.332	BF23F39WHN.eaf	NonPlainVerb	North
HAVE	68	115.006	LH-IDgloss	Plain/locatableverb	16	115.006	Mouthing	18	115.006	BL03F70WHC.eaf	NonPlainVerb	South
HAVE	94	56.434	RH-IDgloss	Plainverb	16	56.434	Mouthing	14	56.434	BL05M64WDC.eaf	NonPlainVerb	South
HAVE	19	16.623	RH-IDgloss	Plain/locatableverb	3	16.623	Mouthing	4	16.623	BL17M43WDC.eaf	NonPlainVerb	South
HAVE	25	18.963	RH-IDgloss	Plain/locatableverb	4	18.963	Mouthing	5	18.963	BL17M43WDC.eaf	NonPlainVerb	South
HAVE	39	69.029	RH-IDgloss	Plain/locatableverb	11	69.029	Mouthing	11	69.029	BL23F51WDC.eaf	NonPlainVerb	South
HAVE	58	106.411	RH-IDgloss	Plain/locatableverb	16	106.411	Mouthing	15	106.411	BL23F51WDC.eaf	NonPlainVerb	South
HAVE	63	33.5	RH-IDgloss	Plain/locatableverb	14	33.5	Mouthing	13	33.5	BL24F51WDC.eaf	NonPlainVerb	South
HAVE	41	46.626	RH-IDgloss	Plain/locatableverb	12	46.626	Mouthing	12	46.626	BL32M28WDC.eaf	NonPlainVerb	South
HAVE	94	87.32	RH-IDgloss	Plain/locatableverb	24	87.32	Mouthing	24	87.32	BL32M28WDC.eaf	NonPlainVerb	South
HAVE	72	20.13	RH-IDgloss	Non-Plainverb	16	20.13	Mouthing	16	20.13	GW06F43WHN.eaf	NonPlainVerb	North
HAVE	41	306.414	RH-IDgloss	Non-Plainverb	11	306.414	Mouthing	11	306.414	GW08M22WHN.eaf	NonPlainVerb	North
HAVE	48	309.128	RH-IDgloss	Non-Plainverb	14	309.128	Mouthing	14	309.128	GW08M22WHN.eaf	NonPlainVerb	North
HAVE	62	317.544	RH-IDgloss	Non-Plainverb	9	317.544	Mouthing	10	317.544	GW10F55WDN.eaf	NonPlainVerb	North
HAVE	68	350.845	RH-IDgloss	Non-Plainverb	10	350.845	Mouthing	11	350.845	GW10F55WDN.eaf	NonPlainVerb	North
HAVE	49	394.372	RH-IDgloss	Non-Plainverb	9	394.372	Mouthing	9	394.372	GW14F49WHN.eaf	NonPlainVerb	North
HAVE	52	27.105	RH-IDgloss	Non-Plainverb	10	27.105	Mouthing	10	27.105	GW15F60WHN.eaf	NonPlainVerb	North
HAVE	12	5.898	RH-IDgloss	Non-Plainverb	4	5.898	Mouthing	4	5.898	GW17F41WHN.eaf	NonPlainVerb	North
HAVE	9	2.3	RH-IDgloss	Non-Plainverb	2	2.3	Mouthing	2	2.3	GW25F34AHN.eaf	NonPlainVerb	North
HAVE	96	36.889	RH-IDgloss	Non-Plainverb	19	36.889	Mouthing	19	36.889	GW25F34AHN.eaf	NonPlainVerb	North
HAVE	256	256.205	RH-IDgloss	Plain/locatableverb	56	256.205	Mouthing	38	256.205	LN03F47WDC.eaf	NonPlainVerb	South
HAVE	194	178.045	RH-IDgloss	Plain/locatableverb	45	178.045	Mouthing	34	178.045	LN04F41WHC.eaf	NonPlainVerb	South
HAVE	205	334.13	RH-IDgloss	Plain/locatableverb	47	334.13	Mouthing	27	334.13	LN06F44WHC.eaf	NonPlainVerb	South
HAVE	207	339.44	RH-IDgloss	Plain/locatableverb	49	339.44	Mouthing	28	339.44	LN06F44WHC.eaf	NonPlainVerb	South
HAVE	210	340.855	RH-IDgloss	Plain/locatableverb	51	340.855	Mouthing	29	340.855	LN06F44WHC.eaf	NonPlainVerb	South
HAVE	245	376.61	RH-IDgloss	Plain/locatableverb	60	376.61	Mouthing	32	376.61	LN06F44WHC.eaf	NonPlainVerb	South
HAVE	32	87.045	LH-IDgloss	Plainverb	4	87.045	Mouthing	3	87.045	LN08M64WHC.eaf	NonPlainVerb	South
HAVE	34	88.49	LH-IDgloss	Plainverb	5	88.49	Mouthing	4	88.49	LN08M64WHC.eaf	NonPlainVerb	South
HAVE	90	137.765	LH-IDgloss	Plain/locatableverb	13	137.765	Mouthing	12	137.765	LN10M25WDC.eaf	NonPlainVerb	South
HAVE	92	138.33	LH-IDgloss	Plain/locatableverb	15	138.33	Mouthing	13	138.33	LN10M25WDC.eaf	NonPlainVerb	South
HAVE	101	141.69	LH-IDgloss	Plain/locatableverb	16	141.69	Mouthing	14	141.69	LN10M25WDC.eaf	NonPlainVerb	South
HAVE	88	50.165	RH-IDgloss	Plain/locatableverb	9	50.165	Mouthing	8	50.165	LN12F40BHC.eaf	NonPlainVerb	South
HAVE	10	4.05	RH-IDgloss	Plain/locatableverb	3	4.05	Mouthing	3	4.05	LN18F41WDC.eaf	NonPlainVerb	South
HAVE	66	118.81	RH-IDgloss	Plain/locatableverb	14	118.81	Mouthing	12	118.81	LN18F41WDC.eaf	NonPlainVerb	South
HAVE	69	119.53	RH-IDgloss	Plain/locatableverb	15	119.53	Mouthing	13	119.53	LN18F41WDC.eaf	NonPlainVerb	South
HAVE	53	101.16	RH-IDgloss	Plain/locatableverb	9	101.16	Mouthing	8	101.16	LN20M46WHC.eaf	NonPlainVerb	South
HAVE	58	31.055	RH-IDgloss	Plain/locatableverb	5	31.055	Mouthing	4	31.055	LN22F56WDC.eaf	NonPlainVerb	South
HAVE	44	93.485	RH-IDgloss	Plain/locatableverb	9	93.485	Mouthing	6	93.485	LN23M33WDC.eaf	NonPlainVerb	South
HAVE	87	113.655	RH-IDgloss	Plain/locatableverb	18	113.655	Mouthing	15	113.655	LN23M33WDC.eaf	NonPlainVerb	South
HAVE	45	18.735	RH-IDgloss	Plain/locatableverb	11	18.735	Mouthing	9	18.735	LN35M33WDC.eaf	NonPlainVerb	South
HAVE	46	30.845	RH-IDgloss	Plain/locatableverb	16	30.845	Mouthing	9	30.845	LN36F69WHC.eaf	NonPlainVerb	South
HAVE-A-LOOK	35	35.24	RH-IDgloss	Plainverb	4	35.24	MG	4	35.24	BL07F35WDC.eaf	PlainVerb	South
HAVE-A-LOOK	49	31.453	RH-IDgloss	Plainverb	8	31.453	MG	10	31.453	BL17M43WDC.eaf	PlainVerb	South
HAVE-A-LOOK	61	168.528	RH-IDgloss	Plainverb	7	168.528	MG	8	168.528	GW03F35WHN.eaf	PlainVerb	North
HAVE-A-LOOK	83	22.88	RH-IDgloss	Plainverb	17	22.88	MG	17	22.88	GW06F43WHN.eaf	PlainVerb	North
HAVE-A-LOOK	97	324.446	RH-IDgloss	Plainverb	26	324.446	Mouthing	26	324.446	GW08M22WHN.eaf	PlainVerb	North
HAVE-A-LOOK	52	19.33	RH-IDgloss	Plainverb	12	19.33	MG	12	19.33	GW13M50WHN.eaf	PlainVerb	North
HAVE02	94	63.719	RH-IDgloss	Plain/indicatingverb	19	63.719	Mouthing	12	63.719	BL11F57WHC.eaf	PlainVerb	South
HEAR	93	248.94	RH-IDgloss	Plainverb	17	248.94	Mouthing	9	248.94	BL12M56BHC.eaf	PlainVerb	South
HEAR	22	22.38	RH-IDgloss	Plainverb	8	22.38	Mouthing	7	22.38	BL22M43WHC.eaf	PlainVerb	South
HEAR	30	30.248	RH-IDgloss	Plainverb	7	30.248	Mouthing	7	30.248	BL32M28WDC.eaf	PlainVerb	South
HEAR	52	52.157	RH-IDgloss	Plainverb	15	52.157	Mouthing	15	52.157	BL32M28WDC.eaf	PlainVerb	South
HEAR	14	5.889	RH-IDgloss	Non-Plainverb	3	5.889	Mouthing	3	5.889	GW04M43WDN.eaf	PlainVerb	North
HEAR	51	164.404	RH-IDgloss	Plainverb	7	164.404	Mouthing	7	164.404	GW18M38AHN.eaf	PlainVerb	North
HEAR	13	12.735	LH-IDgloss	Plainverb	2	12.735	MG	5	12.735	LN09M29WDC.eaf	PlainVerb	South
HELP	17	117.891	RH-IDgloss	Non-Plainverb	2	117.891	Mouthing	2	117.891	BF20F64WHN.eaf	NonPlainVerb	North
HELP	46	267.292	RH-IDgloss	Non-Plainverb	11	267.292	Mouthing	11	267.292	BF22M22WHN.eaf	NonPlainVerb	North
HELP	82	76.755	RH-IDgloss	Indicatingverb:animate/inanimate	26	76.755	Mouthing	19	76.755	BL01M86WDC.eaf	NonPlainVerb	South
HELP	84	78.095	RH-IDgloss	Indicatingverb:animate/inanimate	28	78.095	None	20	78.095	BL01M86WDC.eaf	NonPlainVerb	South
HELP	106	121.94	RH-IDgloss	Indicatingverb:animate/inanimate	38	121.94	Mouthing	25	121.94	BL01M86WDC.eaf	NonPlainVerb	South
HELP	126	131.95	RH-IDgloss	Indicatingverb:animate/inanimate	53	131.95	Mouthing	35	131.95	BL01M86WDC.eaf	NonPlainVerb	South
HELP	155	185.337	RH-IDgloss	Indicatingverb:animate/inanimate	59	185.337	Mouthing	40	185.337	BL01M86WDC.eaf	NonPlainVerb	South
HELP	170	194.547	RH-IDgloss	Indicatingverb:animate/inanimate	62	194.547	Mouthing	42	194.547	BL01M86WDC.eaf	NonPlainVerb	South
HELP	182	200.427	RH-IDgloss	Indicatingverb:animate/inanimate	67	200.427	Mouthing	45	200.427	BL01M86WDC.eaf	NonPlainVerb	South
HELP	186	202.987	RH-IDgloss	Indicatingverb:animate/inanimate	71	202.987	Mouthing	47	202.987	BL01M86WDC.eaf	NonPlainVerb	South
HELP	243	315.511	RH-IDgloss	Indicatingverb:animate/inanimate	94	315.511	Mouthing	64	315.511	BL01M86WDC.eaf	NonPlainVerb	South
HELP	83	411.375	RH-IDgloss	Non-Plainverb	17	411.375	Mouthing	17	411.375	GW14F49WHN.eaf	NonPlainVerb	North
HERD	80	127.168	RH-IDgloss	Non-Plainverb	12	127.168	Mouthing	12	127.168	BF06M42WHN.eaf	NonPlainVerb	North
HERD	3	0.442	RH-IDgloss	Non-Plainverb	2	0.442	None	2	0.442	BF09M38WDN.eaf	NonPlainVerb	North
HIDE	25	17.631	LH-IDgloss	Plainverb	4	17.631	Mouthing	4	17.631	BL02F88WDC.eaf	PlainVerb	South
HOME	15	150.557	LH-IDgloss	Non-Plainverb	2	150.557	Mouthing	8	150.557	BF07M54WHN.eaf	NonPlainVerb	North
HOME	38	382.735	LH-IDgloss	Non-Plainverb	2	382.735	Mouthing	16	382.735	GW12F85WHN.eaf	NonPlainVerb	North
HOME	79	408.611	RH-IDgloss	Non-Plainverb	16	408.611	Mouthing	16	408.611	GW14F49WHN.eaf	NonPlainVerb	North
HOOVER	86	31.708	RH-IDgloss	Non-Plainverb	18	31.708	Mouthing	21	31.708	BF01F28WDN.eaf	NonPlainVerb	North
HOPE	184	147.59	RH-IDgloss	Plain/locatableverb	43	147.59	Mouthing	33	147.59	LN04F41WHC.eaf	NonPlainVerb	South
HUG	76	46.353	RH-IDgloss	Plainverb	21	46.353	None	22	46.353	BF10F44WHN.eaf	PlainVerb	North
HURT	408	472.21	RH-IDgloss	Plain/locatableverb	97	472.21	Mouthing	67	472.21	LN04F41WHC.eaf	PlainVerb	South
HURT	450	494.005	RH-IDgloss	Plain/locatableverb	111	494.005	Mouthing	76	494.005	LN04F41WHC.eaf	PlainVerb	South
IGNORE	6	38.09	LH-IDgloss	Plainverb	4	38.09	MG	2	38.09	LN03F47WDC.eaf	PlainVerb	South
IMPROVE	75	73.1	RH-IDgloss	Plain/locatableverb	21	73.1	MG	15	73.1	BL01M86WDC.eaf	NonPlainVerb	South
IMPROVE	97	222.542	RH-IDgloss	Non-Plainverb	15	222.542	MG	15	222.542	GW20M79WHN.eaf	NonPlainVerb	North
INFLUENCE	16	27.744	RH-IDgloss	Indicatingverb:animate/inanimate	5	27.744	Mouthing	4	27.744	BL16F46WDC.eaf	NonPlainVerb	South
INFORM	66	47.879	RH-IDgloss	Indicatingverb:animate/inanimate	11	47.879	Mouthing	7	47.879	BL11F57WHC.eaf	NonPlainVerb	South
INSERT	36	253.266	RH-IDgloss	Non-Plainverb	6	253.266	None	6	253.266	GW02M33WHN.eaf	NonPlainVerb	North
INTERRUPT	47	138.827	RH-IDgloss	Indicatingverb:animate/inanimate	10	138.827	MG	9	138.827	BL16F46WDC.eaf	NonPlainVerb	South
INTERVIEW	22	113.374	RH-IDgloss	Non-Plainverb	3	113.374	MG	4	113.374	GW03F35WHN.eaf	NonPlainVerb	North
INVOLVE	83	89.346	RH-IDgloss	Indicatingverb:locative	21	89.346	Mouthing	15	89.346	BL21M37BHC.eaf	NonPlainVerb	South
INVOLVE	88	91.697	RH-IDgloss	Indicatingverb:locative	23	91.697	Mouthing	17	91.697	BL21M37BHC.eaf	NonPlainVerb	South
INVOLVE	66	32.55	RH-IDgloss	Indicatingverb:locative	9	32.55	None	8	32.55	BL31M37WDC.eaf	NonPlainVerb	South
INVOLVE	76	35.45	RH-IDgloss	Indicatingverb:locative	11	35.45	None	10	35.45	BL31M37WDC.eaf	NonPlainVerb	South
INVOLVE	49	50.06	RH-IDgloss	Indicatingverb:locative	13	50.06	Mouthing	13	50.06	BL32M28WDC.eaf	NonPlainVerb	South
INVOLVE	98	324.73	RH-IDgloss	Non-Plainverb	27	324.73	MG	27	324.73	GW08M22WHN.eaf	NonPlainVerb	North
INVOLVE	41	14.701	RH-IDgloss	Non-Plainverb	10	14.701	MG	10	14.701	GW13M50WHN.eaf	NonPlainVerb	North
INVOLVE	89	35.258	RH-IDgloss	Non-Plainverb	27	35.258	MG	27	35.258	GW13M50WHN.eaf	NonPlainVerb	North
INVOLVE	31	183.017	RH-IDgloss	Non-Plainverb	5	183.017	None	6	183.017	GW23M22WDN.eaf	NonPlainVerb	North
INVOLVE	38	186.43	RH-IDgloss	Non-Plainverb	6	186.43	None	7	186.43	GW23M22WDN.eaf	NonPlainVerb	North
INVOLVE	96	208.993	RH-IDgloss	Non-Plainverb	20	208.993	None	21	208.993	GW23M22WDN.eaf	NonPlainVerb	North
INVOLVE	98	210.732	RH-IDgloss	Non-Plainverb	21	210.732	None	22	210.732	GW23M22WDN.eaf	NonPlainVerb	North
INVOLVE	78	29.785	RH-IDgloss	Non-Plainverb	13	29.785	None	13	29.785	GW25F34AHN.eaf	NonPlainVerb	North
INVOLVE	89	165.36	RH-IDgloss	Indicatingverb:locative	28	165.36	MG	17	165.36	LN33F41WDC.eaf	NonPlainVerb	South
JUMP-FOR-JOY	66	32.13	RH-IDgloss	Non-Plainverb	17	32.13	MG	19	32.13	GW21M73WHN.eaf	NonPlainVerb	North
JUMP-OFF	15	11.88	RH-IDgloss	Indicatingverb:locative	4	11.88	Mouthing	4	11.88	LN11F57WDC.eaf	NonPlainVerb	South
KNOW	15	11.047	RH-IDgloss	Plainverb	2	11.047	Mouthing	2	11.047	BF05F45WDN.eaf	PlainVerb	North
KNOW	84	45.105	RH-IDgloss	Plainverb	13	45.105	Mouthing	16	45.105	BF05F45WDN.eaf	PlainVerb	North
KNOW	75	31.007	RH-IDgloss	Plainverb	18	31.007	Mouthing	18	31.007	BF08F54WHN.eaf	PlainVerb	North
KNOW	58	169.889	RH-IDgloss	Plainverb	15	169.889	Mouthing	15	169.889	BF09M38WDN.eaf	PlainVerb	North
KNOW	29	17.692	RH-IDgloss	Plainverb	7	17.692	Mouthing	7	17.692	BF10F44WHN.eaf	PlainVerb	North
KNOW	4	0.572	RH-IDgloss	Plainverb	2	0.572	Mouthing	2	0.572	BF16F16WDN.eaf	PlainVerb	North
KNOW	18	191.432	RH-IDgloss	Plainverb	2	191.432	Mouthing	2	191.432	BF18M57WHN.eaf	PlainVerb	North
KNOW	51	23.387	RH-IDgloss	Plainverb	16	23.387	Mouthing	16	23.387	BF24M47WHN.eaf	PlainVerb	North
KNOW	59	27.265	RH-IDgloss	Plainverb	18	27.265	Mouthing	18	27.265	BF24M47WHN.eaf	PlainVerb	North
KNOW	105	47.836	RH-IDgloss	Plainverb	28	47.836	Mouthing	28	47.836	BF24M47WHN.eaf	PlainVerb	North
KNOW	54	77.921	LH-IDgloss	Plainverb	13	77.921	Mouthing	9	77.921	BL02F88WDC.eaf	PlainVerb	South
KNOW	10	10.54	RH-IDgloss	Plainverb	2	10.54	Mouthing	2	10.54	BL07F35WDC.eaf	PlainVerb	South
KNOW	29	23.869	RH-IDgloss	Plainverb	5	23.869	Mouthing	4	23.869	BL11F57WHC.eaf	PlainVerb	South
KNOW	74	51.559	RH-IDgloss	Plainverb	15	51.559	Mouthing	9	51.559	BL11F57WHC.eaf	PlainVerb	South
KNOW	43	128.772	RH-IDgloss	Plainverb	9	128.772	None	8	128.772	BL16F46WDC.eaf	PlainVerb	South
KNOW	58	151.695	RH-IDgloss	Plainverb	13	151.695	None	12	151.695	BL16F46WDC.eaf	PlainVerb	South
KNOW	39	39.191	RH-IDgloss	Plainverb	13	39.191	Mouthing	9	39.191	BL21M37BHC.eaf	PlainVerb	South
KNOW	42	39.728	RH-IDgloss	Plainverb	14	39.728	Mouthing	10	39.728	BL21M37BHC.eaf	PlainVerb	South
KNOW	73	64.559	RH-IDgloss	Plainverb	19	64.559	None	14	64.559	BL21M37BHC.eaf	PlainVerb	South
KNOW	56	38.55	RH-IDgloss	Plainverb	15	38.55	Mouthing	12	38.55	BL22M43WHC.eaf	PlainVerb	South
KNOW	75	57.44	RH-IDgloss	Plainverb	18	57.44	Mouthing	14	57.44	BL22M43WHC.eaf	PlainVerb	South
KNOW	57	106.121	RH-IDgloss	Plainverb	15	106.121	None	14	106.121	BL23F51WDC.eaf	PlainVerb	South
KNOW	40	126.434	LH-IDgloss	Plainverb	3	126.434	Mouthing	3	126.434	BL29F55WDC.eaf	PlainVerb	South
KNOW	75	169.432	LH-IDgloss	Plainverb	10	169.432	Mouthing	9	169.432	BL29F55WDC.eaf	PlainVerb	South
KNOW	39	19.568	RH-IDgloss	Plainverb	5	19.568	Mouthing	5	19.568	GW04M43WDN.eaf	PlainVerb	North
KNOW	87	39.875	RH-IDgloss	Plainverb	15	39.875	Mouthing	15	39.875	GW04M43WDN.eaf	PlainVerb	North
KNOW	42	21.451	RH-IDgloss	Plainverb	10	21.451	Mouthing	10	21.451	GW09F56WHN.eaf	PlainVerb	North
KNOW	22	380.408	RH-IDgloss	Plainverb	2	380.408	Mouthing	2	380.408	GW14F49WHN.eaf	PlainVerb	North
KNOW	28	388.13	RH-IDgloss	Plainverb	3	388.13	Mouthing	3	388.13	GW14F49WHN.eaf	PlainVerb	North
KNOW	38	390.89	RH-IDgloss	Plainverb	7	390.89	Mouthing	7	390.89	GW14F49WHN.eaf	PlainVerb	North
KNOW	6	2.846	RH-IDgloss	Plainverb	3	2.846	Mouthing	3	2.846	GW16F59WHN.eaf	PlainVerb	North
KNOW	39	18.208	RH-IDgloss	Plainverb	17	18.208	Mouthing	17	18.208	GW16F59WHN.eaf	PlainVerb	North
KNOW	89	179.464	RH-IDgloss	Plainverb	12	179.464	Mouthing	12	179.464	GW18M38AHN.eaf	PlainVerb	North
KNOW	76	124.125	RH-IDgloss	Plainverb	23	124.125	Mouthing	12	124.125	LN03F47WDC.eaf	PlainVerb	South
KNOW	149	166.645	RH-IDgloss	Plainverb	32	166.645	Mouthing	19	166.645	LN03F47WDC.eaf	PlainVerb	South
KNOW	160	171.125	RH-IDgloss	Plainverb	34	171.125	Mouthing	21	171.125	LN03F47WDC.eaf	PlainVerb	South
KNOW	191	198.615	RH-IDgloss	Plainverb	35	198.615	None	22	198.615	LN03F47WDC.eaf	PlainVerb	South
KNOW	394	462.71	RH-IDgloss	Plainverb	93	462.71	Mouthing	63	462.71	LN04F41WHC.eaf	PlainVerb	South
KNOW	397	464.285	RH-IDgloss	Plainverb	94	464.285	Mouthing	64	464.285	LN04F41WHC.eaf	PlainVerb	South
KNOW	19	6.713	RH-IDgloss	Plainverb	5	6.713	Mouthing	5	6.713	LN14F22ADC.eaf	PlainVerb	South
KNOW	40	68.05	RH-IDgloss	Plainverb	4	68.05	Mouthing	4	68.05	LN20M46WHC.eaf	PlainVerb	South
KNOW	89	143.56	RH-IDgloss	Plainverb	14	143.56	Mouthing	12	143.56	LN20M46WHC.eaf	PlainVerb	South
KNOW	75	83.93	RH-IDgloss	Plainverb	15	83.93	Mouthing	9	83.93	LN27F54WDC.eaf	PlainVerb	South
KNOW	51	37.095	RH-IDgloss	Plainverb	17	37.095	Mouthing	13	37.095	LN29M73WHC.eaf	PlainVerb	South
KNOW	51	20.695	RH-IDgloss	Plainverb	12	20.695	Mouthing	10	20.695	LN35M33WDC.eaf	PlainVerb	South
KNOW-NOT	61	248.649	RH-IDgloss	Plainverb	10	248.649	MG	10	248.649	BF23F39WHN.eaf	PlainVerb	North
KNOW-NOT	65	249.999	RH-IDgloss	Plainverb	12	249.999	MG	12	249.999	BF23F39WHN.eaf	PlainVerb	North
KNOW-NOT	69	251.119	RH-IDgloss	Plainverb	13	251.119	Mouthing	13	251.119	BF23F39WHN.eaf	PlainVerb	North
KNOW-NOT	41	32.36	RH-IDgloss	Plainverb	10	32.36	Mouthing	7	32.36	BL08M26WDC.eaf	PlainVerb	South
KNOW-NOT	51	52.468	RH-IDgloss	Plainverb	14	52.468	Mouthing	11	52.468	BL08M26WDC.eaf	PlainVerb	South
KNOW-NOT	81	64.218	RH-IDgloss	Plainverb	19	64.218	Mouthing	14	64.218	BL08M26WDC.eaf	PlainVerb	South
KNOW-NOT	101	122.789	RH-IDgloss	Plainverb	19	122.789	None	20	122.789	BL09F45WHC.eaf	PlainVerb	South
KNOW-NOT	67	63.662	RH-IDgloss	Plainverb	16	63.662	None	12	63.662	BL21M37BHC.eaf	PlainVerb	South
KNOW-NOT	62	28.806	RH-IDgloss	Plainverb	9	28.806	Mouthing	9	28.806	GW04M43WDN.eaf	PlainVerb	North
KNOW-NOT	59	403.384	RH-IDgloss	Plainverb	13	403.384	None	13	403.384	GW05F44WHN.eaf	PlainVerb	North
KNOW-NOT	93	323.729	RH-IDgloss	Plainverb	24	323.729	Mouthing	24	323.729	GW08M22WHN.eaf	PlainVerb	North
KNOW-NOT	38	21.122	RH-IDgloss	Plainverb	9	21.122	Mouthing	9	21.122	GW15F60WHN.eaf	PlainVerb	North
KNOW-NOT	85	205.352	RH-IDgloss	Plainverb	17	205.352	Mouthing	18	205.352	GW23M22WDN.eaf	PlainVerb	North
KNOW-NOT	427	483.005	RH-IDgloss	Plainverb	102	483.005	Mouthing	70	483.005	LN04F41WHC.eaf	PlainVerb	South
KNOW-NOT	98	56.476	RH-IDgloss	Plainverb	16	56.476	Mouthing	13	56.476	LN11F57WDC.eaf	PlainVerb	South
KNOW-NOT	62	76.895	RH-IDgloss	Plainverb	11	76.895	None	9	76.895	LN25M76WHC.eaf	PlainVerb	South
KNOW-NOT	12	3.695	RH-IDgloss	Plainverb	6	3.695	None	4	3.695	LN27F54WDC.eaf	PlainVerb	South
KNOW-NOT	17	5.68	RH-IDgloss	Plainverb	7	5.68	Mouthing	5	5.68	LN27F54WDC.eaf	PlainVerb	South
KNOW-NOT	38	32.92	RH-IDgloss	Plainverb	10	32.92	Mouthing	7	32.92	LN27F54WDC.eaf	PlainVerb	South
KNOW-NOT	57	38.935	RH-IDgloss	Plainverb	20	38.935	MG	15	38.935	LN29M73WHC.eaf	PlainVerb	South
KNOW-NOT	71	52.975	RH-IDgloss	Plainverb	22	52.975	MG	17	52.975	LN29M73WHC.eaf	PlainVerb	South
KNOW-NOT	77	160.44	RH-IDgloss	Plainverb	21	160.44	Mouthing	13	160.44	LN33F41WDC.eaf	PlainVerb	South
LANDING	73	217.865	RH-IDgloss	Non-Plainverb	13	217.865	MG	13	217.865	BF18M57WHN.eaf	NonPlainVerb	North
LANDING	82	46.215	RH-IDgloss	Indicatingverb:locative	10	46.215	None	9	46.215	LN22F56WDC.eaf	NonPlainVerb	South
LAUGH	231	238.805	RH-IDgloss	Plainverb	47	238.805	Mouthing	32	238.805	LN03F47WDC.eaf	PlainVerb	South
LAUGH	108	60.715	RH-IDgloss	Plainverb	28	60.715	None	23	60.715	LN04F41WHC.eaf	PlainVerb	South
LAUGH	74	118.326	LH-IDgloss	Plainverb	21	118.326	Mouthing	23	118.326	BL03F70WHC.eaf	PlainVerb	South
LEARN	48	132.134	RH-IDgloss	Non-Plainverb	8	132.134	MG	9	132.139	BF20F64WHN.eaf	PlainVerb	North
LEARN	4	2.307	RH-IDgloss	Plainverb	2	2.307	Mouthing	2	2.307	BF25F29WHN.eaf	PlainVerb	North
LEARN	48	28.807	RH-IDgloss	Plainverb	11	28.807	Mouthing	11	28.807	BF25F29WHN.eaf	PlainVerb	North
LEARN	58	403.076	RH-IDgloss	Plainverb	12	403.076	None	12	403.076	GW05F44WHN.eaf	PlainVerb	North
LEARN	94	220.807	RH-IDgloss	Plainverb	14	220.807	None	14	220.807	GW20M79WHN.eaf	PlainVerb	North
LEARN	421	478.97	RH-IDgloss	Plainverb	99	478.97	Mouthing	69	478.97	LN04F41WHC.eaf	PlainVerb	South
LEARN	330	475.495	RH-IDgloss	Indicatingverb:animate/inanimate	83	475.495	MG	41	475.495	LN06F44WHC.eaf	PlainVerb	South
LEARN03	69	278.611	RH-IDgloss	Non-Plainverb	17	278.611	None	18	278.611	BF22M22WHN.eaf	NonPlainVerb	North
LEARN03	77	281.732	RH-IDgloss	Non-Plainverb	21	281.732	Mouthing	22	281.732	BF22M22WHN.eaf	NonPlainVerb	North
LEARN03	43	23.64	RH-IDgloss	Non-Plainverb	10	23.64	MG	10	23.64	BF25F29WHN.eaf	NonPlainVerb	North
LEAVE	55	61.444	RH-IDgloss	Indicatingverb:locative	5	61.444	None	5	61.444	BL06M59WDC.eaf	NonPlainVerb	South
LEAVE	49	33.103	RH-IDgloss	Non-Plainverb	5	33.103	Mouthing	5	33.103	BF03M64WHN.eaf	NonPlainVerb	North
LEAVE	52	34.572	RH-IDgloss	Non-Plainverb	6	34.572	Mouthing	6	34.572	BF03M64WHN.eaf	NonPlainVerb	North
LEAVE	39	159.752	RH-IDgloss	Non-Plainverb	9	159.752	None	9	159.752	BF09M38WDN.eaf	NonPlainVerb	North
LEAVE	28	14.055	RH-IDgloss	Non-Plainverb	6	14.055	Mouthing	6	14.055	BF25F29WHN.eaf	NonPlainVerb	North
LEAVE-IT-BE	129	101.601	RH-IDgloss	Plain/locatableverb	35	101.601	Mouthing	32	101.601	BL32M28WDC.eaf	NonPlainVerb	South
LIE-DOWN	82	176.071	RH-IDgloss	Non-Plainverb	11	176.071	Mouthing	12	176.071	BF07M54WHN.eaf	NonPlainVerb	North
LIKE	44	186.114	RH-IDgloss	Plainverb	4	186.114	Mouthing	4	186.114	BF13M53WHN.eaf	PlainVerb	North
LIKE	15	145.154	RH-IDgloss	Plainverb	3	145.154	Mouthing	3	145.154	BF23F39WHN.eaf	PlainVerb	North
LIKE	82	108.554	LH-IDgloss	Plainverb	22	108.554	Mouthing	16	108.554	BL02F88WDC.eaf	PlainVerb	South
LIKE	31	24.639	RH-IDgloss	Plainverb	6	24.639	Mouthing	5	24.639	BL11F57WHC.eaf	PlainVerb	South
LIKE	34	26.119	RH-IDgloss	Plainverb	7	26.119	Mouthing	6	26.119	BL11F57WHC.eaf	PlainVerb	South
LIKE	13	22.9	RH-IDgloss	Plainverb	3	22.9	Mouthing	2	22.9	BL12M56BHC.eaf	PlainVerb	South
LIKE	44	21.393	RH-IDgloss	Plainverb	10	21.393	Mouthing	9	21.393	BL28F60WDC.eaf	PlainVerb	South
LIKE	59	312.705	RH-IDgloss	Plainverb	16	312.705	Mouthing	16	312.705	GW08M22WHN.eaf	PlainVerb	North
LIKE	99	52.673	RH-IDgloss	Plainverb	21	52.673	Mouthing	21	52.673	GW15F60WHN.eaf	PlainVerb	North
LIKE-NOT	96	216.299	RH-IDgloss	Plainverb	19	216.299	Mouthing	19	216.299	BF13M53WHN.eaf	PlainVerb	North
LINK	50	198.083	RH-IDgloss	Non-Plainverb	5	198.083	None	5	198.083	BF15M16WDN.eaf	NonPlainVerb	North
LINK	253	319.501	RH-IDgloss	Indicatingverb:animate/inanimate	100	319.501	Mouthing	68	319.501	BL01M86WDC.eaf	NonPlainVerb	South
LINK	52	139.57	LH-IDgloss	Indicatingverb:animate/inanimate	9	139.57	MG	8	139.57	LN08M64WHC.eaf	NonPlainVerb	South
LINK	5	8.81	LH-IDgloss	Indicatingverb:animate/inanimate	3	8.81	Mouthing	3	8.81	LN24M31BHC.eaf	NonPlainVerb	South
LINK	68	42.65	LH-IDgloss	Indicatingverb:animate/inanimate	19	42.65	Mouthing	15	42.65	LN24M31BHC.eaf	NonPlainVerb	South
LIVE	28	92.566	RH-IDgloss	Plainverb	4	92.566	Mouthing	4	92.566	BF06M42WHN.eaf	PlainVerb	North
LIVE	48	23.511	LH-IDgloss	Plainverb	9	23.511	Mouthing	9	23.511	BF14F55WHN.eaf	PlainVerb	North
LIVE	51	24.973	LH-IDgloss	Plainverb	10	24.973	Mouthing	10	24.973	BF14F55WHN.eaf	PlainVerb	North
LIVE	55	26.38	LH-IDgloss	Plainverb	11	26.38	Mouthing	11	26.38	BF14F55WHN.eaf	PlainVerb	North
LIVE	60	28.296	LH-IDgloss	Plainverb	12	28.296	Mouthing	12	28.296	BF14F55WHN.eaf	PlainVerb	North
LIVE	96	44.573	LH-IDgloss	Plainverb	20	44.573	Mouthing	20	44.573	BF14F55WHN.eaf	PlainVerb	North
LIVE	27	10.99	RH-IDgloss	Plainverb	4	10.99	Mouthing	5	10.99	BF19F69WHN.eaf	PlainVerb	North
LIVE	213	314.54	RH-IDgloss	Plainverb	19	314.54	Mouthing	17	314.54	BL04M74WHC.eaf	PlainVerb	South
LIVE	65	30.8	RH-IDgloss	Plainverb	8	30.8	Mouthing	7	30.8	BL05M64WDC.eaf	PlainVerb	South
LIVE	20	13.325	RH-IDgloss	Plainverb	5	13.325	Mouthing	4	13.325	LN12F40BHC.eaf	PlainVerb	South
LIVE	38	25.445	RH-IDgloss	Plainverb	6	25.445	Mouthing	5	25.445	LN12F40BHC.eaf	PlainVerb	South
LIVE	49	30.17	RH-IDgloss	Plainverb	7	30.17	Mouthing	6	30.17	LN12F40BHC.eaf	PlainVerb	South
LIVE	52	18.32	RH-IDgloss	Plainverb	11	18.32	Mouthing	9	18.32	LN14F22ADC.eaf	PlainVerb	South
LIVE	75	124.165	RH-IDgloss	Plainverb	19	124.165	Mouthing	17	124.165	LN18F41WDC.eaf	PlainVerb	South
LOCK	30	13.114	RH-IDgloss	Non-Plainverb	7	13.114	Mouthing	7	13.114	BF24M47WHN.eaf	NonPlainVerb	North
LOCK	31	13.531	RH-IDgloss	Non-Plainverb	8	13.531	Mouthing	8	13.531	BF24M47WHN.eaf	NonPlainVerb	North
LOCK	32	13.762	RH-IDgloss	Non-Plainverb	9	13.762	Mouthing	9	13.762	BF24M47WHN.eaf	NonPlainVerb	North
LOOK	32	21.048	RH-IDgloss	Non-Plainverb	4	21.048	MG	4	21.048	BF05F45WDN.eaf	NonPlainVerb	North
LOOK	40	26.037	RH-IDgloss	Non-Plainverb	5	26.037	None	5	26.037	BF05F45WDN.eaf	NonPlainVerb	North
LOOK	65	37.181	RH-IDgloss	Non-Plainverb	7	37.181	Mouthing	7	37.181	BF05F45WDN.eaf	NonPlainVerb	North
LOOK	51	21.109	RH-IDgloss	Non-Plainverb	11	21.109	None	11	21.109	BF08F54WHN.eaf	NonPlainVerb	North
LOOK	76	208.138	RH-IDgloss	Non-Plainverb	11	208.138	Mouthing	11	208.138	BF15M16WDN.eaf	NonPlainVerb	North
LOOK	7	5.918	RH-IDgloss	Non-Plainverb	3	5.918	Mouthing	3	5.918	BF21M23WHN.eaf	NonPlainVerb	North
LOOK	53	24.154	RH-IDgloss	Non-Plainverb	17	24.154	None	17	24.154	BF24M47WHN.eaf	NonPlainVerb	North
LOOK	94	133.086	LH-IDgloss	Otherverb	26	133.086	Mouthing	32	133.086	BL03F70WHC.eaf	NonPlainVerb	South
LOOK	31	26.37	RH-IDgloss	Verb:ambiguous	10	26.37	None	7	26.37	BL21M37BHC.eaf	NonPlainVerb	South
LOOK	7	26.107	RH-IDgloss	Verb:ambiguous	4	26.107	Mouthing	4	26.107	BL23F51WDC.eaf	NonPlainVerb	South
LOOK	69	182.248	RH-IDgloss	Otherverb	18	182.248	Mouthing	17	182.248	BL23F51WDC.eaf	NonPlainVerb	South
LOOK	87	282.243	RH-IDgloss	Non-Plainverb	20	282.243	MG	21	282.243	GW02M33WHN.eaf	NonPlainVerb	North
LOOK	81	280.028	RH-IDgloss	Non-Plainverb	18	280.028	Mouthing	19	280.028	GW02M33WHN.eaf	NonPlainVerb	North
LOOK	3	0.365	RH-IDgloss	Non-Plainverb	2	0.365	Mouthing	2	0.365	GW04M43WDN.eaf	NonPlainVerb	North
LOOK	96	417.379	RH-IDgloss	Non-Plainverb	20	417.379	Mouthing	20	417.379	GW05F44WHN.eaf	NonPlainVerb	North
LOOK	10	295.86	RH-IDgloss	Non-Plainverb	3	295.86	Mouthing	3	295.86	GW08M22WHN.eaf	NonPlainVerb	North
LOOK	17	298.61	RH-IDgloss	Non-Plainverb	4	298.61	None	4	298.61	GW08M22WHN.eaf	NonPlainVerb	North
LOOK	19	299.25	RH-IDgloss	Non-Plainverb	5	299.25	None	5	299.25	GW08M22WHN.eaf	NonPlainVerb	North
LOOK	38	305.007	RH-IDgloss	Non-Plainverb	10	305.007	MG	10	305.007	GW08M22WHN.eaf	NonPlainVerb	North
LOOK	87	321.898	RH-IDgloss	Non-Plainverb	21	321.898	MG	21	321.898	GW08M22WHN.eaf	NonPlainVerb	North
LOOK	52	25.418	RH-IDgloss	Non-Plainverb	12	25.418	Mouthing	12	25.418	GW09F56WHN.eaf	NonPlainVerb	North
LOOK	96	61.009	RH-IDgloss	Non-Plainverb	25	61.009	Mouthing	25	61.009	GW09F56WHN.eaf	NonPlainVerb	North
LOOK	100	62.838	RH-IDgloss	Non-Plainverb	26	62.838	Mouthing	26	62.838	GW09F56WHN.eaf	NonPlainVerb	North
LOOK	81	52.862	RH-IDgloss	Non-Plainverb	19	52.862	Mouthing	19	52.862	GW11M77WHN.eaf	NonPlainVerb	North
LOOK	7	1.499	RH-IDgloss	Non-Plainverb	3	1.499	None	3	1.499	GW13M50WHN.eaf	NonPlainVerb	North
LOOK	44	15.621	RH-IDgloss	Non-Plainverb	11	15.621	Mouthing	11	15.621	GW13M50WHN.eaf	NonPlainVerb	North
LOOK	61	23.048	RH-IDgloss	Non-Plainverb	18	23.048	MG	18	23.048	GW13M50WHN.eaf	NonPlainVerb	North
LOOK	73	30.696	RH-IDgloss	Non-Plainverb	13	30.696	MG	13	30.696	GW24F22WDN.eaf	NonPlainVerb	North
LOOK	20	89.245	RH-IDgloss	Verb:ambiguous	10	89.245	Mouthing	7	89.245	LN03F47WDC.eaf	NonPlainVerb	South
LOOK	324	294.485	RH-IDgloss	Otherverb	64	294.485	Mouthing	42	294.485	LN03F47WDC.eaf	NonPlainVerb	South
LOOK	402	330.37	RH-IDgloss	Otherverb	86	330.37	Mouthing	52	330.37	LN03F47WDC.eaf	NonPlainVerb	South
LOOK	6	4.13	RH-IDgloss	Verb:ambiguous	4	4.13	Mouthing	2	4.13	LN05M58WDC.eaf	NonPlainVerb	South
LOOK	30	12.895	RH-IDgloss	Verb:ambiguous	11	12.895	Mouthing	4	12.895	LN05M58WDC.eaf	NonPlainVerb	South
LOOK	57	142.73	LH-IDgloss	Otherverb	13	142.73	Mouthing	11	142.73	LN08M64WHC.eaf	NonPlainVerb	South
LOOK	64	146.17	LH-IDgloss	Otherverb	15	146.17	Mouthing	12	146.17	LN08M64WHC.eaf	NonPlainVerb	South
LOOK	13	11.115	RH-IDgloss	Verb:ambiguous	3	11.115	MG	3	11.115	LN11F57WDC.eaf	NonPlainVerb	South
LOOK	32	25.385	RH-IDgloss	Verb:ambiguous	10	25.385	Mouthing	6	25.385	LN26M77WHC.eaf	NonPlainVerb	South
LOOK	33	25.747	RH-IDgloss	Verb:ambiguous	11	25.747	Mouthing	7	25.747	LN26M77WHC.eaf	NonPlainVerb	South
LOOK	36	26.976	RH-IDgloss	Verb:ambiguous	14	26.976	Mouthing	8	26.976	LN26M77WHC.eaf	NonPlainVerb	South
LOOK	47	31.427	RH-IDgloss	Verb:ambiguous	17	31.427	Mouthing	11	31.427	LN26M77WHC.eaf	NonPlainVerb	South
LOOK	63	39.188	RH-IDgloss	Verb:ambiguous	23	39.188	Mouthing	16	39.188	LN26M77WHC.eaf	NonPlainVerb	South
LOOK	18	8.452	RH-IDgloss	Verb:ambiguous	6	8.452	None	5	8.452	LN35M33WDC.eaf	NonPlainVerb	South
LOOK	64	24.21	RH-IDgloss	Verb:ambiguous	17	24.21	None	12	24.21	LN35M33WDC.eaf	NonPlainVerb	South
LOOK	88	32.21	RH-IDgloss	Verb:ambiguous	23	32.21	Mouthing	16	32.21	LN35M33WDC.eaf	NonPlainVerb	South
LOOK	2	0.75	RH-IDgloss	Verb:ambiguous	2	0.75	Mouthing	2	0.75	LN36F69WHC.eaf	NonPlainVerb	South
LOOK-AFTER	23	5.965	RH-IDgloss	Non-Plainverb	8	5.965	Mouthing	8	5.965	BF16F16WDN.eaf	NonPlainVerb	North
LOOK-AFTER	53	14.706	RH-IDgloss	Non-Plainverb	16	14.706	Mouthing	16	14.706	BF16F16WDN.eaf	NonPlainVerb	North
LOOK-AFTER	43	20.088	RH-IDgloss	Non-Plainverb	19	20.088	None	19	20.088	GW16F59WHN.eaf	NonPlainVerb	North
LOOK-AFTER	50	22.971	RH-IDgloss	Non-Plainverb	21	22.971	Mouthing	21	22.971	GW16F59WHN.eaf	NonPlainVerb	North
LOOK-AROUND	35	16.145	RH-IDgloss	Plain/locatableverb	5	16.145	Mouthing	4	16.145	BL28F60WDC.eaf	NonPlainVerb	South
LOOK-AROUND	72	66.761	RH-IDgloss	Plain/locatableverb	18	66.761	MG	18	66.761	BL32M28WDC.eaf	NonPlainVerb	South
LOOK-AROUND	80	70.8	RH-IDgloss	Plain/locatableverb	21	70.8	None	21	70.8	BL32M28WDC.eaf	NonPlainVerb	South
LOOK-AROUND	45	397.745	RH-IDgloss	Non-Plainverb	10	397.745	MG	10	397.745	GW05F44WHN.eaf	NonPlainVerb	North
LOOK-SIDEWAYS	79	36.207	RH-IDgloss	Non-Plainverb	14	36.207	MG	14	36.207	GW04M43WDN.eaf	NonPlainVerb	North
LOOK-SIDEWAYS	77	35.44	RH-IDgloss	Non-Plainverb	13	35.44	MG	13	35.44	GW04M43WDN.eaf	NonPlainVerb	North
LOOK02	85	175.884	RH-IDgloss	Non-Plainverb	12	175.884	MG	13	175.884	GW03F35WHN.eaf	NonPlainVerb	North
LOOK02	61	133.375	RH-IDgloss	Non-Plainverb	8	133.375	MG	8	133.375	BF04F59OHN.eaf	NonPlainVerb	North
LOOK02	64	135.727	RH-IDgloss	Non-Plainverb	10	135.727	Mouthing	10	135.727	BF04F59OHN.eaf	NonPlainVerb	North
LOOK02	62	36.169	RH-IDgloss	Non-Plainverb	6	36.169	MG	6	36.169	BF05F45WDN.eaf	NonPlainVerb	North
LOOK02	92	49.177	RH-IDgloss	Non-Plainverb	16	49.177	MG	19	49.177	BF05F45WDN.eaf	NonPlainVerb	North
LOOK02	84	212.83	RH-IDgloss	Non-Plainverb	14	212.83	MG	14	212.83	BF15M16WDN.eaf	NonPlainVerb	North
LOOK02	92	154.648	RH-IDgloss	Non-Plainverb	11	154.648	MG	12	154.648	BF20F64WHN.eaf	NonPlainVerb	North
LOOK02	74	35.679	RH-IDgloss	Non-Plainverb	20	35.679	MG	20	35.679	BF24M47WHN.eaf	NonPlainVerb	North
LOOK02	48	21.199	RH-IDgloss	Non-Plainverb	15	21.199	None	15	21.199	BF24M47WHN.eaf	NonPlainVerb	North
LOOK02	70	115.636	LH-IDgloss	Verb:ambiguous	18	115.636	MG	20	115.636	BL03F70WHC.eaf	NonPlainVerb	South
LOOK02	71	116.456	LH-IDgloss	Verb:ambiguous	19	116.456	MG	21	116.456	BL03F70WHC.eaf	NonPlainVerb	South
LOOK02	77	119.236	LH-IDgloss	Verb:ambiguous	23	119.236	MG	25	119.236	BL03F70WHC.eaf	NonPlainVerb	South
LOOK02	37	94.076	LH-IDgloss	Verb:ambiguous	8	94.076	Mouthing	9	94.076	BL03F70WHC.eaf	NonPlainVerb	South
LOOK02	73	74.815	RH-IDgloss	Verb:ambiguous	9	74.815	Mouthing	9	74.815	BL07F35WDC.eaf	NonPlainVerb	South
LOOK02	39	28.519	RH-IDgloss	Verb:ambiguous	9	28.519	MG	7	28.519	BL13F26WDC.eaf	NonPlainVerb	South
LOOK02	41	29.475	RH-IDgloss	Verb:ambiguous	10	29.475	Mouthing	8	29.475	BL13F26WDC.eaf	NonPlainVerb	South
LOOK02	85	281.709	RH-IDgloss	Non-Plainverb	19	281.709	MG	20	281.709	GW02M33WHN.eaf	NonPlainVerb	North
LOOK02	89	283.125	RH-IDgloss	Non-Plainverb	21	283.125	MG	22	283.125	GW02M33WHN.eaf	NonPlainVerb	North
LOOK02	51	262.401	RH-IDgloss	Non-Plainverb	7	262.401	None	7	262.401	GW02M33WHN.eaf	NonPlainVerb	North
LOOK02	47	21.662	RH-IDgloss	Non-Plainverb	6	21.662	MG	6	21.662	GW04M43WDN.eaf	NonPlainVerb	North
LOOK02	48	398.49	RH-IDgloss	Non-Plainverb	11	398.49	MG	11	398.49	GW05F44WHN.eaf	NonPlainVerb	North
LOOK02	99	325.648	RH-IDgloss	Non-Plainverb	28	325.648	Mouthing	28	325.648	GW08M22WHN.eaf	NonPlainVerb	North
LOOK02	52	199.024	RH-IDgloss	Non-Plainverb	5	199.024	MG	6	199.024	GW10F55WDN.eaf	NonPlainVerb	North
LOOK02	53	199.676	RH-IDgloss	Non-Plainverb	6	199.676	MG	7	199.676	GW10F55WDN.eaf	NonPlainVerb	North
LOOK02	54	200.51	RH-IDgloss	Non-Plainverb	7	200.51	MG	8	200.51	GW10F55WDN.eaf	NonPlainVerb	North
LOOK02	30	11.22	RH-IDgloss	Non-Plainverb	7	11.22	MG	7	11.22	GW13M50WHN.eaf	NonPlainVerb	North
LOOK02	73	39.667	RH-IDgloss	Non-Plainverb	15	39.667	MG	15	39.667	GW15F60WHN.eaf	NonPlainVerb	North
LOOK02	36	14.134	RH-IDgloss	Non-Plainverb	7	14.134	MG	7	14.134	GW17F41WHN.eaf	NonPlainVerb	North
LOOK02	52	22.252	RH-IDgloss	Non-Plainverb	9	22.252	MG	9	22.252	GW17F41WHN.eaf	NonPlainVerb	North
LOOK02	66	30.264	RH-IDgloss	Non-Plainverb	10	30.264	MG	10	30.264	GW17F41WHN.eaf	NonPlainVerb	North
LOOK02	67	30.42	RH-IDgloss	Non-Plainverb	11	30.42	MG	11	30.42	GW17F41WHN.eaf	NonPlainVerb	North
LOOK02	63	30.965	RH-IDgloss	Non-Plainverb	16	30.965	None	18	30.965	GW21M73WHN.eaf	NonPlainVerb	North
LOOK02	59	216.557	RH-IDgloss	Non-Plainverb	9	216.557	None	9	216.557	GW22F81WHN.eaf	NonPlainVerb	North
LOOK02	60	219.552	RH-IDgloss	Non-Plainverb	10	219.552	None	10	219.552	GW22F81WHN.eaf	NonPlainVerb	North
LOOK02	65	223.562	RH-IDgloss	Non-Plainverb	12	223.562	None	12	223.562	GW22F81WHN.eaf	NonPlainVerb	North
LOOK02	25	228.783	LH-IDgloss	Non-Plainverb	2	228.783	None	13	228.783	GW22F81WHN.eaf	NonPlainVerb	North
LOOK02	64	118.285	RH-IDgloss	Verb:ambiguous	20	118.285	Mouthing	10	118.285	LN03F47WDC.eaf	NonPlainVerb	South
LOOK02	410	333.49	RH-IDgloss	Verb:ambiguous	88	333.49	Mouthing	53	333.49	LN03F47WDC.eaf	NonPlainVerb	South
LOOK02	415	335.285	RH-IDgloss	Verb:ambiguous	90	335.285	MG	55	335.285	LN03F47WDC.eaf	NonPlainVerb	South
LOOK02	375	413.81	RH-IDgloss	Verb:ambiguous	87	413.81	Mouthing	62	413.81	LN04F41WHC.eaf	NonPlainVerb	South
LOOK02	431	485.885	RH-IDgloss	Verb:ambiguous	105	485.885	None	71	485.885	LN04F41WHC.eaf	NonPlainVerb	South
LOOK02	433	486.77	RH-IDgloss	Verb:ambiguous	107	486.77	None	72	486.77	LN04F41WHC.eaf	NonPlainVerb	South
LOOK02	45	99.095	LH-IDgloss	Verb:ambiguous	8	99.095	None	7	99.095	LN08M64WHC.eaf	NonPlainVerb	South
LOOK02	56	142.095	LH-IDgloss	Verb:ambiguous	12	142.095	Mouthing	10	142.095	LN08M64WHC.eaf	NonPlainVerb	South
LOOK02	39	94.775	LH-IDgloss	Verb:ambiguous	6	94.775	MG	5	94.775	LN08M64WHC.eaf	NonPlainVerb	South
LOOK02	41	96.85	LH-IDgloss	Verb:ambiguous	7	96.85	MG	6	96.85	LN08M64WHC.eaf	NonPlainVerb	South
LOOK02	35	21.71	RH-IDgloss	Verb:ambiguous	8	21.71	Mouthing	8	21.71	LN11F57WDC.eaf	NonPlainVerb	South
LOOK02	40	23.43	RH-IDgloss	Verb:ambiguous	10	23.43	Mouthing	9	23.43	LN11F57WDC.eaf	NonPlainVerb	South
LOOK02	9	10.36	RH-IDgloss	Verb:ambiguous	2	10.36	MG	2	10.36	LN11F57WDC.eaf	NonPlainVerb	South
LOOK02	100	56.845	RH-IDgloss	Verb:ambiguous	9	56.845	MG	7	56.845	LN15M54AHC.eaf	NonPlainVerb	South
LOOK02	27	23.022	RH-IDgloss	Verb:ambiguous	6	23.022	MG	5	23.022	LN26M77WHC.eaf	NonPlainVerb	South
LOOK02	60	37.822	RH-IDgloss	Verb:ambiguous	22	37.822	MG	15	37.822	LN26M77WHC.eaf	NonPlainVerb	South
LOOK02	98	169.525	RH-IDgloss	Verb:ambiguous	36	169.525	None	20	169.525	LN33F41WDC.eaf	NonPlainVerb	South
LOOK02	63	23.57	RH-IDgloss	Verb:ambiguous	16	23.57	None	11	23.57	LN35M33WDC.eaf	NonPlainVerb	South
LOOK02	16	7.49	RH-IDgloss	Verb:ambiguous	5	7.49	MG	4	7.49	LN35M33WDC.eaf	NonPlainVerb	South
LOSE	84	389.74	RH-IDgloss	Non-Plainverb	22	389.74	Mouthing	23	389.74	GW12F85WHN.eaf	NonPlainVerb	North
LOSE	88	390.935	RH-IDgloss	Non-Plainverb	23	390.935	Mouthing	24	390.935	GW12F85WHN.eaf	NonPlainVerb	North
LOST	23	232.113	RH-IDgloss	Non-Plainverb	3	232.113	Mouthing	3	232.113	GW02M33WHN.eaf	NonPlainVerb	North
LOVE	90	261.159	RH-IDgloss	Plainverb	14	261.159	Mouthing	14	261.159	BF23F39WHN.eaf	PlainVerb	North
LOW	87	35.221	RH-IDgloss	Non-Plainverb	22	35.221	Mouthing	22	35.221	BF08F54WHN.eaf	NonPlainVerb	North
MAKE	10	92.293	RH-IDgloss	Non-Plainverb	2	92.293	Mouthing	2	92.293	GW03F35WHN.eaf	NonPlainVerb	North
MAKE	75	172.495	RH-IDgloss	Non-Plainverb	10	172.495	Mouthing	11	172.495	GW03F35WHN.eaf	NonPlainVerb	North
MAKE	95	324.085	RH-IDgloss	Non-Plainverb	25	324.085	Mouthing	25	324.085	GW08M22WHN.eaf	NonPlainVerb	North
MAKE	394	328.53	RH-IDgloss	Plain/locatableverb	83	328.53	Mouthing	50	328.53	LN03F47WDC.eaf	NonPlainVerb	South
MAKE	400	469.17	RH-IDgloss	Plain/locatableverb	95	469.17	Mouthing	65	469.17	LN04F41WHC.eaf	NonPlainVerb	South
MAKE	441	490.085	RH-IDgloss	Plain/locatableverb	109	490.085	Mouthing	74	490.085	LN04F41WHC.eaf	NonPlainVerb	South
MARRY	61	22.1	RH-IDgloss	Plainverb	13	22.1	Mouthing	16	22.1	BF01F28WDN.eaf	PlainVerb	North
MARRY	13	6.201	RH-IDgloss	Non-Plainverb	2	6.201	Mouthing	2	6.201	BF11F67WHN.eaf	PlainVerb	North
MARRY	23	58.559	LH-IDgloss	Plain/locatableverb	2	58.559	Mouthing	2	58.559	BL29F55WDC.eaf	PlainVerb	South
MARRY	15	13.509	RH-IDgloss	Plain/locatableverb	2	13.509	Mouthing	2	13.509	BL30M65WDC.eaf	PlainVerb	South
MARRY	70	60.552	RH-IDgloss	Plain/locatableverb	6	60.552	Mouthing	6	60.552	BL30M65WDC.eaf	PlainVerb	South
MARRY	81	67.136	RH-IDgloss	Plain/locatableverb	11	67.136	Mouthing	8	67.136	BL30M65WDC.eaf	PlainVerb	South
MATCHES	78	170.702	LH-IDgloss	Plain/locatableverb	12	170.702	Mouthing	11	170.702	BL29F55WDC.eaf	NonPlainVerb	South
MEAN	8	9.055	LH-IDgloss	Plainverb	2	9.055	Mouthing	2	9.055	LN08M64WHC.eaf	NonPlainVerb	South
MEANING	4	79.645	LH-IDgloss	Non-Plainverb	2	79.645	Mouthing	2	79.645	BF02M25WDN.eaf	NonPlainVerb	North
MEANING	36	15.55	RH-IDgloss	Plainverb	7	15.55	Mouthing	5	15.55	BL10F44WHC.eaf	NonPlainVerb	South
MEANING	55	22.692	RH-IDgloss	Plainverb	11	22.692	Mouthing	9	22.692	BL10F44WHC.eaf	NonPlainVerb	South
MEANING	91	65.574	RH-IDgloss	Plainverb	18	65.574	Mouthing	15	65.574	BL10F44WHC.eaf	NonPlainVerb	South
MEANING	96	67.769	RH-IDgloss	Plainverb	19	67.769	Mouthing	16	67.769	BL10F44WHC.eaf	NonPlainVerb	South
MEANING	101	70.198	RH-IDgloss	Plainverb	20	70.198	Mouthing	17	70.198	BL10F44WHC.eaf	NonPlainVerb	South
MEANING	37	118.553	RH-IDgloss	Plain/locatableverb	8	118.553	Mouthing	7	118.553	BL16F46WDC.eaf	NonPlainVerb	South
MEANING	62	211.141	RH-IDgloss	Plain/locatableverb	14	211.141	Mouthing	13	211.141	BL16F46WDC.eaf	NonPlainVerb	South
MEANING	66	252.288	RH-IDgloss	Plain/locatableverb	15	252.288	Mouthing	14	252.288	BL16F46WDC.eaf	NonPlainVerb	South
MEANING	68	253.244	RH-IDgloss	Plain/locatableverb	16	253.244	Mouthing	15	253.244	BL16F46WDC.eaf	NonPlainVerb	South
MEANING	71	254.171	RH-IDgloss	Plain/locatableverb	18	254.171	Mouthing	17	254.171	BL16F46WDC.eaf	NonPlainVerb	South
MEANING	41	27.093	RH-IDgloss	Plain/locatableverb	7	27.093	Mouthing	9	27.093	BL17M43WDC.eaf	NonPlainVerb	South
MEANING	4	113.094	RH-IDgloss	Non-Plainverb	2	113.094	Mouthing	2	113.094	GW10F55WDN.eaf	NonPlainVerb	North
MEANING	9	116.148	RH-IDgloss	Non-Plainverb	3	116.148	Mouthing	3	116.148	GW10F55WDN.eaf	NonPlainVerb	North
MEANING	91	49.428	RH-IDgloss	Non-Plainverb	19	49.428	Mouthing	19	49.428	GW15F60WHN.eaf	NonPlainVerb	North
MEANING	40	18.492	RH-IDgloss	Non-Plainverb	18	18.492	Mouthing	18	18.492	GW16F59WHN.eaf	NonPlainVerb	North
MEANING	87	205.777	RH-IDgloss	Non-Plainverb	18	205.777	Mouthing	19	205.777	GW23M22WDN.eaf	NonPlainVerb	North
MEANING	406	471.395	RH-IDgloss	Plainverb	96	471.395	Mouthing	66	471.395	LN04F41WHC.eaf	NonPlainVerb	South
MEANING	76	47.155	RH-IDgloss	Plainverb	13	47.155	Mouthing	11	47.155	LN11F57WDC.eaf	NonPlainVerb	South
MEANING	97	35.238	RH-IDgloss	Plain/locatableverb	29	35.238	Mouthing	22	35.238	LN14F22ADC.eaf	NonPlainVerb	South
MEANING	73	106.09	RH-IDgloss	Plain/locatableverb	14	106.09	Mouthing	11	106.09	LN23M33WDC.eaf	NonPlainVerb	South
MEANING	37	26.33	LH-IDgloss	Plainverb	11	26.33	Mouthing	9	26.33	LN24M31BHC.eaf	NonPlainVerb	South
MEANING	60	151.36	RH-IDgloss	Plainverb	17	151.36	None	12	151.36	LN33F41WDC.eaf	NonPlainVerb	South
MEANING	35	15.255	RH-IDgloss	Plainverb	10	15.255	Mouthing	8	15.255	LN35M33WDC.eaf	NonPlainVerb	South
MEET	41	160.644	RH-IDgloss	Non-Plainverb	10	160.644	Mouthing	10	160.644	BF09M38WDN.eaf	NonPlainVerb	North
MEET	50	163.801	RH-IDgloss	Non-Plainverb	11	163.801	None	11	163.801	BF09M38WDN.eaf	NonPlainVerb	North
MEET	66	277.226	RH-IDgloss	Non-Plainverb	16	277.226	None	17	277.226	BF22M22WHN.eaf	NonPlainVerb	North
MEET	73	280.257	RH-IDgloss	Non-Plainverb	19	280.257	None	20	280.257	BF22M22WHN.eaf	NonPlainVerb	North
MEET	82	243.81	RH-IDgloss	Indicatingverb:animate/inanimate	14	243.81	Mouthing	8	243.81	BL12M56BHC.eaf	NonPlainVerb	South
MEET	69	63.973	RH-IDgloss	Indicatingverb:animate/inanimate	18	63.973	None	13	63.973	BL21M37BHC.eaf	NonPlainVerb	South
MEET	11	6.799	RH-IDgloss	Indicatingverb:animate/inanimate	2	6.799	Mouthing	2	6.799	BL31M37WDC.eaf	NonPlainVerb	South
MEET	19	9.119	RH-IDgloss	Indicatingverb:animate/inanimate	3	9.119	Mouthing	3	9.119	BL31M37WDC.eaf	NonPlainVerb	South
MEET	81	37.14	RH-IDgloss	Indicatingverb:animate/inanimate	14	37.14	Mouthing	12	37.14	BL31M37WDC.eaf	NonPlainVerb	South
MEET	101	56.958	RH-IDgloss	Indicatingverb:animate/inanimate	16	56.958	Mouthing	14	56.958	BL31M37WDC.eaf	NonPlainVerb	South
MEET	34	43.202	RH-IDgloss	Indicatingverb:animate/inanimate	10	43.202	MG	10	43.202	BL32M28WDC.eaf	NonPlainVerb	South
MEET	10	5.852	RH-IDgloss	Indicatingverb:animate/inanimate	3	5.852	Mouthing	3	5.852	BL32M28WDC.eaf	NonPlainVerb	South
MEET	38	394.923	RH-IDgloss	Non-Plainverb	7	394.923	Mouthing	7	394.923	GW05F44WHN.eaf	NonPlainVerb	North
MEET	8	1.805	RH-IDgloss	Non-Plainverb	4	1.805	Mouthing	4	1.805	GW13M50WHN.eaf	NonPlainVerb	North
MEET	58	22.048	RH-IDgloss	Non-Plainverb	17	22.048	MG	17	22.048	GW13M50WHN.eaf	NonPlainVerb	North
MEET	20	10.865	RH-IDgloss	Non-Plainverb	3	10.865	Mouthing	3	10.865	GW15F60WHN.eaf	NonPlainVerb	North
MEET	203	217.245	RH-IDgloss	Indicatingverb:animate/inanimate	38	217.245	None	24	217.245	LN03F47WDC.eaf	NonPlainVerb	South
MEET	26	17.916	RH-IDgloss	Indicatingverb:animate/inanimate	9	17.916	Mouthing	5	17.916	LN36F69WHC.eaf	NonPlainVerb	South
MEET	30	19.845	RH-IDgloss	Indicatingverb:animate/inanimate	12	19.845	Mouthing	6	19.845	LN36F69WHC.eaf	NonPlainVerb	South
MENTION	87	176.605	RH-IDgloss	Non-Plainverb	14	176.605	Mouthing	15	176.605	GW03F35WHN.eaf	NonPlainVerb	North
MENTION	5	1.451	RH-IDgloss	Non-Plainverb	2	1.451	Mouthing	2	1.451	GW24F22WDN.eaf	NonPlainVerb	North
MENTION	53	96.05	RH-IDgloss	Plain/locatableverb	15	96.05	Mouthing	10	96.05	LN06F44WHC.eaf	NonPlainVerb	South
MENTION	4	2.65	RH-IDgloss	Plain/locatableverb	2	2.65	Mouthing	2	2.65	LN20M46WHC.eaf	NonPlainVerb	South
MENTION	13	4.095	RH-IDgloss	Plain/locatableverb	5	4.095	Mouthing	4	4.095	BL21M37BHC.eaf	NonPlainVerb	South
MISS	70	65.571	RH-IDgloss	Plain/locatableverb	17	65.571	Mouthing	17	65.571	BL32M28WDC.eaf	NonPlainVerb	South
MISS	76	69.024	RH-IDgloss	Plain/locatableverb	19	69.024	Mouthing	19	69.024	BL32M28WDC.eaf	NonPlainVerb	South
MOTORBIKE	92	111.477	RH-IDgloss	Plain/locatableverb	18	111.477	None	19	111.477	BL09F45WHC.eaf	NonPlainVerb	South
MOVE	62	22.574	RH-IDgloss	Non-Plainverb	14	22.574	Mouthing	17	22.574	BF01F28WDN.eaf	NonPlainVerb	North
MOVE	73	33.616	LH-IDgloss	Non-Plainverb	16	33.616	Mouthing	16	33.616	BF14F55WHN.eaf	NonPlainVerb	North
MOVE	88	40.646	LH-IDgloss	Non-Plainverb	18	40.646	Mouthing	18	40.646	BF14F55WHN.eaf	NonPlainVerb	North
MOVE	93	31.75	LH-IDgloss	Non-Plainverb	17	31.75	Mouthing	17	31.75	BF17F51WHN.eaf	NonPlainVerb	North
MOVE	30	15.4	RH-IDgloss	Non-Plainverb	7	15.4	Mouthing	7	15.4	BF25F29WHN.eaf	NonPlainVerb	North
MOVE	24	17.036	LH-IDgloss	Indicatingverb:locative	3	17.036	Mouthing	3	17.036	BL02F88WDC.eaf	NonPlainVerb	South
MOVE	27	19.377	LH-IDgloss	Indicatingverb:locative	5	19.377	None	5	19.377	BL02F88WDC.eaf	NonPlainVerb	South
MOVE	21	85.716	LH-IDgloss	Indicatingverb:locative	2	85.716	Mouthing	3	85.716	BL03F70WHC.eaf	NonPlainVerb	South
MOVE	49	14.12	RH-IDgloss	Non-Plainverb	11	14.12	Mouthing	11	14.12	GW06F43WHN.eaf	NonPlainVerb	North
MOVE	84	411.853	RH-IDgloss	Non-Plainverb	18	411.853	None	18	411.853	GW14F49WHN.eaf	NonPlainVerb	North
MOVE	28	169.336	RH-IDgloss	Non-Plainverb	7	169.336	Mouthing	7	169.336	GW20M79WHN.eaf	NonPlainVerb	North
MOVE	45	180.932	RH-IDgloss	Non-Plainverb	11	180.932	Mouthing	11	180.932	GW20M79WHN.eaf	NonPlainVerb	North
MOVE	70	200.384	RH-IDgloss	Non-Plainverb	13	200.384	Mouthing	13	200.384	GW20M79WHN.eaf	NonPlainVerb	North
MOVE	99	224.302	RH-IDgloss	Non-Plainverb	16	224.302	Mouthing	16	224.302	GW20M79WHN.eaf	NonPlainVerb	North
MOVE	12	9.81	RH-IDgloss	Indicatingverb:locative	3	9.81	None	2	9.81	LN12F40BHC.eaf	NonPlainVerb	South
MOVE	92	115.895	RH-IDgloss	Indicatingverb:locative	19	115.895	Mouthing	16	115.895	LN23M33WDC.eaf	NonPlainVerb	South
MOVE	94	91.252	RH-IDgloss	Indicatingverb:locative	19	91.252	Mouthing	15	91.252	LN25M76WHC.eaf	NonPlainVerb	South
MOVE	42	30.395	RH-IDgloss	Non-Plainverb	8	30.395	Mouthing	8	30.395	GW19M77WHN.eaf	NonPlainVerb	North
MOVE02	27	92.133	RH-IDgloss	Non-Plainverb	3	92.133	None	3	92.133	BF06M42WHN.eaf	NonPlainVerb	North
NAUSEA	53	21.965	RH-IDgloss	Plainverb	8	21.965	MG	8	21.965	GW24F22WDN.eaf	PlainVerb	North
NEWSPAPER	17	11.143	RH-IDgloss	Non-Plainverb	2	11.143	Mouthing	4	11.143	GW21M73WHN.eaf	NonPlainVerb	North
NEWSPAPER	24	14.671	RH-IDgloss	Non-Plainverb	6	14.671	Mouthing	8	14.671	GW21M73WHN.eaf	NonPlainVerb	North
NEWSPAPER	81	40.98	RH-IDgloss	Non-Plainverb	20	40.98	Mouthing	22	40.98	GW21M73WHN.eaf	NonPlainVerb	North
NOT-UNDERSTAND	57	108.686	LH-IDgloss	Plainverb	12	108.686	MG	12	108.686	BL03F70WHC.eaf	PlainVerb	South
NOT-UNDERSTAND	79	120.376	LH-IDgloss	Plainverb	24	120.376	MG	26	120.376	BL03F70WHC.eaf	PlainVerb	South
NOT-UNDERSTAND	35	93.166	LH-IDgloss	Plainverb	7	93.166	MG	8	93.166	BL03F70WHC.eaf	PlainVerb	South
NOT-UNDERSTAND	16	8.715	RH-IDgloss	Plainverb	7	8.715	MG	7	8.715	GW11M77WHN.eaf	PlainVerb	North
NOT-UNDERSTAND	46	189.975	RH-IDgloss	Plainverb	8	189.975	MG	9	189.975	GW23M22WDN.eaf	PlainVerb	North
NOT-UNDERSTAND	15	8.274	RH-IDgloss	Plainverb	6	8.274	MG	6	8.274	GW11M77WHN.eaf	PlainVerb	North
NOTE-DOWN	89	185.028	RH-IDgloss	Non-Plainverb	19	185.028	None	21	185.028	BF09M38WDN.eaf	NonPlainVerb	North
OBJECT	87	70.277	RH-IDgloss	Indicatingverb:animate/inanimate	12	70.277	Mouthing	9	70.277	BL30M65WDC.eaf	NonPlainVerb	South
OBJECT	84	71.738	RH-IDgloss	Non-Plainverb	15	71.738	MG	15	71.738	GW19M77WHN.eaf	NonPlainVerb	North
OBJECT	97	119.01	RH-IDgloss	Indicatingverb:animate/inanimate	23	119.01	MG	18	119.01	LN23M33WDC.eaf	NonPlainVerb	South
OBJECT	4	126.8	RH-IDgloss	Indicatingverb:animate/inanimate	2	126.8	MG	2	126.8	LN33F41WDC.eaf	NonPlainVerb	South
OPEN02	8	98.633	RH-IDgloss	Non-Plainverb	2	98.633	Mouthing	2	98.633	BF23F39WHN.eaf	NonPlainVerb	North
OPEN02	97	44.964	RH-IDgloss	Non-Plainverb	25	44.964	Mouthing	25	44.964	BF24M47WHN.eaf	NonPlainVerb	North
OPERATE	50	27.735	RH-IDgloss	Plain/locatableverb	4	27.735	Mouthing	3	27.735	LN22F56WDC.eaf	NonPlainVerb	South
ORAL	28	152.288	RH-IDgloss	Plainverb	6	152.288	None	6	152.288	BF09M38WDN.eaf	PlainVerb	North
PACK	83	124.396	LH-IDgloss	Plain/locatableverb	25	124.396	MG	30	124.396	BL03F70WHC.eaf	NonPlainVerb	South
PANIC	71	34.576	LH-IDgloss	Non-Plainverb	10	34.576	None	10	34.576	GW01M29WDN.eaf	NonPlainVerb	North
PANIC	82	110.65	RH-IDgloss	Plainverb	17	110.65	MG	14	110.65	LN23M33WDC.eaf	NonPlainVerb	South
PANIC	92	323.168	RH-IDgloss	Non-Plainverb	23	323.168	MG	23	323.168	GW08M22WHN.eaf	NonPlainVerb	North
PARTY02	59	27.149	RH-IDgloss	Non-Plainverb	10	27.149	Mouthing	12	27.149	BF19F69WHN.eaf	NonPlainVerb	North
PARTY02	94	36.496	RH-IDgloss	Non-Plainverb	18	36.496	MG	18	36.496	GW25F34AHN.eaf	NonPlainVerb	North
PARTY02	78	132.445	LH-IDgloss	Plainverb	11	132.445	None	10	132.445	LN10M25WDC.eaf	NonPlainVerb	South
PARTY02	11	5.96	RH-IDgloss	Plain/locatableverb	2	5.96	MG	2	5.96	LN35M33WDC.eaf	NonPlainVerb	South
PASS-BY	60	36.532	RH-IDgloss	Non-Plainverb	15	36.532	Mouthing	15	36.532	BF25F29WHN.eaf	NonPlainVerb	North
PAY	201	305.235	RH-IDgloss	Indicatingverb:animate/inanimate	15	305.235	Mouthing	14	305.235	BL04M74WHC.eaf	NonPlainVerb	South
PAY	74	104.862	RH-IDgloss	Indicatingverb:animate/inanimate	16	104.862	Mouthing	13	104.862	BL13F26WDC.eaf	NonPlainVerb	South
PAYMENT	57	32.972	RH-IDgloss	Non-Plainverb	8	32.972	MG	8	32.972	BF21M23WHN.eaf	NonPlainVerb	North
PAYMENT	67	169.923	RH-IDgloss	Non-Plainverb	8	169.923	Mouthing	9	169.923	GW03F35WHN.eaf	NonPlainVerb	North
PERMANENT	13	4.85	RH-IDgloss	Non-Plainverb	3	4.85	Mouthing	4	4.85	BF19F69WHN.eaf	NonPlainVerb	North
PLAN	172	266.526	RH-IDgloss	Plain/locatableverb	7	266.526	None	6	266.526	BL04M74WHC.eaf	NonPlainVerb	South
PLAN	59	159.295	LH-IDgloss	Plain/locatableverb	6	159.295	Mouthing	5	159.295	BL29F55WDC.eaf	NonPlainVerb	South
PLAN	100	56.628	RH-IDgloss	Plain/locatableverb	15	56.628	Mouthing	13	56.628	BL31M37WDC.eaf	NonPlainVerb	South
PLAN	89	177.182	RH-IDgloss	Non-Plainverb	16	177.182	Mouthing	17	177.182	GW03F35WHN.eaf	NonPlainVerb	North
PLAN	21	7.355	RH-IDgloss	Non-Plainverb	5	7.355	Mouthing	5	7.355	GW25F34AHN.eaf	NonPlainVerb	North
PLAN	29	16.495	RH-IDgloss	Plain/locatableverb	7	16.495	Mouthing	7	16.495	LN09M29WDC.eaf	NonPlainVerb	South
PLAN	80	46.415	RH-IDgloss	Plain/locatableverb	10	46.415	None	9	46.415	LN09M29WDC.eaf	NonPlainVerb	South
PLAN	32	22.655	RH-IDgloss	Plain/locatableverb	11	22.655	MG	7	22.655	LN29M73WHC.eaf	NonPlainVerb	South
PLAY	94	105.296	RH-IDgloss	Plain/locatableverb	22	105.296	Mouthing	16	105.296	BL08M26WDC.eaf	NonPlainVerb	South
PLAY	89	59.919	RH-IDgloss	Plain/locatableverb	18	59.919	Mouthing	11	59.919	BL11F57WHC.eaf	NonPlainVerb	South
PLAY	59	35.718	RH-IDgloss	Non-Plainverb	16	35.718	Mouthing	16	35.718	GW11M77WHN.eaf	NonPlainVerb	North
PLAY02	38	21.658	RH-IDgloss	Non-Plainverb	11	21.658	Mouthing	11	21.658	GW11M77WHN.eaf	NonPlainVerb	North
PRACTISE	62	86.776	LH-IDgloss	Plain/locatableverb	15	86.776	Mouthing	10	86.776	BL02F88WDC.eaf	NonPlainVerb	South
PREFER	25	150.29	RH-IDgloss	Plainverb	4	150.29	Mouthing	4	150.29	BF09M38WDN.eaf	PlainVerb	North
PREFER	37	15.833	RH-IDgloss	Plainverb	8	15.833	Mouthing	6	15.833	BL10F44WHC.eaf	PlainVerb	South
PREFER	3	4.724	RH-IDgloss	Plainverb	2	4.724	Mouthing	2	4.724	BL15F51WDC.eaf	PlainVerb	South
PREGNANT	52	166.453	RH-IDgloss	Plainverb	13	166.453	Mouthing	13	166.453	BF09M38WDN.eaf	PlainVerb	North
PREGNANT	55	167.794	RH-IDgloss	Plainverb	14	167.794	Mouthing	14	167.794	BF09M38WDN.eaf	PlainVerb	North
PRESS-BUTTON	32	154.526	RH-IDgloss	Non-Plainverb	8	154.526	MG	8	154.526	BF09M38WDN.eaf	NonPlainVerb	North
PRESS-BUTTON	74	122.49	RH-IDgloss	Indicatingverb:locative	22	122.49	None	11	122.49	LN03F47WDC.eaf	NonPlainVerb	South
PRESS-BUTTON	107	137.565	RH-IDgloss	Indicatingverb:locative	27	137.565	None	16	137.565	LN03F47WDC.eaf	NonPlainVerb	South
PRETEND	244	207.21	RH-IDgloss	Plainverb	58	207.21	Mouthing	45	207.21	LN04F41WHC.eaf	PlainVerb	South
PRINT	78	278.526	RH-IDgloss	Non-Plainverb	16	278.526	None	17	278.526	GW02M33WHN.eaf	NonPlainVerb	North
PROBLEM-NOT	30	26.77	RH-IDgloss	Plain/locatableverb	8	26.77	Mouthing	6	26.77	BL08M26WDC.eaf	PlainVerb	South
PULL	67	89.576	LH-IDgloss	Indicatingverb:animate/inanimate	17	89.576	None	12	89.576	BL02F88WDC.eaf	NonPlainVerb	South
PULL	70	92.219	LH-IDgloss	Indicatingverb:animate/inanimate	18	92.219	None	13	92.219	BL02F88WDC.eaf	NonPlainVerb	South
PUSH	58	64.055	RH-IDgloss	Indicatingverb:animate/inanimate	16	64.055	MG	10	64.055	BL01M86WDC.eaf	NonPlainVerb	South
PUSH	55	61.185	RH-IDgloss	Indicatingverb:animate/inanimate	14	61.185	Mouthing	8	61.185	BL01M86WDC.eaf	NonPlainVerb	South
PUSH	65	67.691	RH-IDgloss	Indicatingverb:animate/inanimate	17	67.691	Mouthing	11	67.691	BL01M86WDC.eaf	NonPlainVerb	South
PUSH	67	69.655	RH-IDgloss	Indicatingverb:animate/inanimate	18	69.655	Mouthing	12	69.655	BL01M86WDC.eaf	NonPlainVerb	South
PUSH	71	71.575	RH-IDgloss	Indicatingverb:animate/inanimate	19	71.575	Mouthing	13	71.575	BL01M86WDC.eaf	NonPlainVerb	South
PUSH	79	75.34	RH-IDgloss	Indicatingverb:animate/inanimate	23	75.34	Mouthing	17	75.34	BL01M86WDC.eaf	NonPlainVerb	South
PUSH	85	78.675	RH-IDgloss	Indicatingverb:animate/inanimate	29	78.675	Mouthing	21	78.675	BL01M86WDC.eaf	NonPlainVerb	South
PUSH	87	79.676	RH-IDgloss	Indicatingverb:animate/inanimate	30	79.676	Mouthing	22	79.676	BL01M86WDC.eaf	NonPlainVerb	South
PUSH	104	120.17	RH-IDgloss	Indicatingverb:animate/inanimate	36	120.17	Mouthing	24	120.17	BL01M86WDC.eaf	NonPlainVerb	South
PUSH	108	122.561	RH-IDgloss	Indicatingverb:animate/inanimate	40	122.561	Mouthing	26	122.561	BL01M86WDC.eaf	NonPlainVerb	South
PUSH	114	125.47	RH-IDgloss	Indicatingverb:animate/inanimate	44	125.47	Mouthing	29	125.47	BL01M86WDC.eaf	NonPlainVerb	South
PUSH	121	129.51	RH-IDgloss	Indicatingverb:animate/inanimate	48	129.51	Mouthing	32	129.51	BL01M86WDC.eaf	NonPlainVerb	South
PUSH	124	130.98	RH-IDgloss	Indicatingverb:animate/inanimate	51	130.98	Mouthing	34	130.98	BL01M86WDC.eaf	NonPlainVerb	South
PUSH	87	114.948	LH-IDgloss	Indicatingverb:animate/inanimate	24	114.948	Mouthing	18	114.948	BL02F88WDC.eaf	NonPlainVerb	South
PUT-FEET-UP	32	14.338	RH-IDgloss	Non-Plainverb	7	14.338	MG	7	14.338	BF08F54WHN.eaf	NonPlainVerb	North
PUT-UP-WITH	196	178.285	RH-IDgloss	Plainverb	47	178.285	Mouthing	35	178.285	LN04F41WHC.eaf	PlainVerb	South
QUEUE	94	49.252	RH-IDgloss	Non-Plainverb	15	49.252	MG	15	49.252	BF21M23WHN.eaf	NonPlainVerb	North
RAIN	43	119.535	RH-IDgloss	Non-Plainverb	5	119.535	MG	5	119.535	BF04F59OHN.eaf	NonPlainVerb	North
RAIN	62	134.293	RH-IDgloss	Non-Plainverb	9	134.293	MG	9	134.293	BF04F59OHN.eaf	NonPlainVerb	North
RAMBLE	77	220.072	RH-IDgloss	Non-Plainverb	14	220.072	MG	14	220.072	BF18M57WHN.eaf	NonPlainVerb	North
RAMBLE	87	225.506	RH-IDgloss	Non-Plainverb	15	225.506	MG	15	225.506	BF18M57WHN.eaf	NonPlainVerb	North
READ	61	17.275	RH-IDgloss	Non-Plainverb	14	17.275	MG	14	17.275	GW06F43WHN.eaf	NonPlainVerb	North
READ	29	17.268	RH-IDgloss	Non-Plainverb	7	17.268	Mouthing	9	17.268	GW21M73WHN.eaf	NonPlainVerb	North
READ	16	10.367	LH-IDgloss	Non-Plainverb	2	10.367	MG	3	10.367	GW21M73WHN.eaf	NonPlainVerb	North
READ	12	86.605	RH-IDgloss	Plain/locatableverb	6	86.605	None	5	86.605	LN03F47WDC.eaf	NonPlainVerb	South
READING	100	52.965	RH-IDgloss	Non-Plainverb	22	52.965	Mouthing	22	52.965	GW15F60WHN.eaf	NonPlainVerb	North
RECEIVE	160	188.987	RH-IDgloss	Indicatingverb:animate/inanimate	61	188.987	MG	41	188.987	BL01M86WDC.eaf	NonPlainVerb	South
RECOGNISE	47	22.528	RH-IDgloss	Non-Plainverb	11	22.528	MG	11	22.528	GW09F56WHN.eaf	NonPlainVerb	North
RECOGNISE	35	19.197	RH-IDgloss	Non-Plainverb	9	19.197	None	9	19.197	GW09F56WHN.eaf	NonPlainVerb	North
REDUCE	145	179.647	RH-IDgloss	Plain/locatableverb	55	179.647	Mouthing	36	179.647	BL01M86WDC.eaf	NonPlainVerb	South
REDUCE	147	181.347	RH-IDgloss	Plain/locatableverb	56	181.347	Mouthing	37	181.347	BL01M86WDC.eaf	NonPlainVerb	South
REDUCE	177	198.057	RH-IDgloss	Plain/locatableverb	65	198.057	Mouthing	44	198.057	BL01M86WDC.eaf	NonPlainVerb	South
REDUCE	17	14.22	RH-IDgloss	Plain/locatableverb	3	14.22	MG	3	14.22	BL07F35WDC.eaf	NonPlainVerb	South
REDUCE	2	24.315	RH-IDgloss	Plain/locatableverb	2	24.315	MG	2	24.315	BL09F45WHC.eaf	NonPlainVerb	South
REDUCE	13	40.125	RH-IDgloss	Plain/locatableverb	3	40.125	MG	5	40.125	BL09F45WHC.eaf	NonPlainVerb	South
REDUCE	43	75.463	RH-IDgloss	Plain/locatableverb	8	75.463	MG	9	75.463	BL09F45WHC.eaf	NonPlainVerb	South
REDUCE	80	43.493	RH-IDgloss	Plain/locatableverb	16	43.493	None	14	43.493	BL10F44WHC.eaf	NonPlainVerb	South
REDUCE	68	181.798	RH-IDgloss	Plain/locatableverb	17	181.798	MG	16	181.798	BL23F51WDC.eaf	NonPlainVerb	South
REDUCE	100	203.853	RH-IDgloss	Plain/locatableverb	22	203.853	MG	20	203.853	BL23F51WDC.eaf	NonPlainVerb	South
REDUCE	62	47.983	RH-IDgloss	Non-Plainverb	9	47.983	MG	9	47.983	GW19M77WHN.eaf	NonPlainVerb	North
REDUCE	67	28.01	RH-IDgloss	Plain/locatableverb	21	28.01	Mouthing	13	28.01	LN05M58WDC.eaf	NonPlainVerb	South
REDUCE	55	23.255	RH-IDgloss	Plain/locatableverb	19	23.255	MG	11	23.255	LN05M58WDC.eaf	NonPlainVerb	South
REDUCE	85	35.135	RH-IDgloss	Plain/locatableverb	25	35.135	MG	17	35.135	LN05M58WDC.eaf	NonPlainVerb	South
REDUCE	85	48.335	RH-IDgloss	Plain/locatableverb	12	48.335	Mouthing	11	48.335	LN09M29WDC.eaf	NonPlainVerb	South
REDUCE	61	100.855	RH-IDgloss	Plain/locatableverb	11	100.855	None	8	100.855	LN23M33WDC.eaf	NonPlainVerb	South
REDUCE	24	19.255	LH-IDgloss	Plain/locatableverb	8	19.255	None	7	19.255	LN24M31BHC.eaf	NonPlainVerb	South
RELATIONSHIP	73	41.005	RH-IDgloss	Indicatingverb:animate/inanimate	7	41.005	None	6	41.005	LN22F56WDC.eaf	NonPlainVerb	South
RELAX	71	38.41	RH-IDgloss	Plainverb	10	38.41	MG	10	38.41	BF21M23WHN.eaf	PlainVerb	North
RELAX	3	0.557	RH-IDgloss	Plainverb	2	0.557	MG	2	0.557	GW13M50WHN.eaf	PlainVerb	North
RELAX	60	38.695	LH-IDgloss	Plainverb	16	38.695	MG	14	38.695	LN24M31BHC.eaf	PlainVerb	South
REMEMBER	23	24.55	RH-IDgloss	Plainverb	7	24.55	Mouthing	5	24.55	BL08M26WDC.eaf	PlainVerb	South
REMEMBER	8	9.703	RH-IDgloss	Plainverb	3	9.703	Mouthing	3	9.703	BL13F26WDC.eaf	PlainVerb	South
REMEMBER	57	49.184	RH-IDgloss	Plainverb	11	49.184	Mouthing	7	49.184	BL15F51WDC.eaf	PlainVerb	South
REMEMBER	66	52.306	RH-IDgloss	Plainverb	14	52.306	Mouthing	9	52.306	BL15F51WDC.eaf	PlainVerb	South
REMEMBER	20	21.83	RH-IDgloss	Plainverb	7	21.83	Mouthing	6	21.83	BL22M43WHC.eaf	PlainVerb	South
REMEMBER	6	1.56	RH-IDgloss	Plainverb	3	1.56	Mouthing	3	1.56	BL24F51WDC.eaf	PlainVerb	South
REMEMBER	63	69.589	RH-IDgloss	Plainverb	14	69.589	Mouthing	12	69.589	BL28F60WDC.eaf	PlainVerb	South
REMEMBER	24	147.355	RH-IDgloss	Non-Plainverb	2	147.355	Mouthing	2	147.355	GW22F81WHN.eaf	PlainVerb	North
REMEMBER	203	187.45	RH-IDgloss	Plainverb	49	187.45	Mouthing	37	187.45	LN04F41WHC.eaf	PlainVerb	South
REMEMBER	51	95.495	RH-IDgloss	Plainverb	13	95.495	Mouthing	9	95.495	LN06F44WHC.eaf	PlainVerb	South
REMEMBER	118	149.45	RH-IDgloss	Plainverb	26	149.45	Mouthing	17	149.45	LN06F44WHC.eaf	PlainVerb	South
REMEMBER	159	244.015	RH-IDgloss	Plainverb	38	244.015	Mouthing	22	244.015	LN06F44WHC.eaf	PlainVerb	South
REMEMBER	164	245.13	RH-IDgloss	Plainverb	40	245.13	Mouthing	23	245.13	LN06F44WHC.eaf	PlainVerb	South
REMEMBER	257	382.36	RH-IDgloss	Plainverb	61	382.36	Mouthing	33	382.36	LN06F44WHC.eaf	PlainVerb	South
REMEMBER	91	221.335	LH-IDgloss	Plainverb	18	221.335	Mouthing	14	221.335	LN08M64WHC.eaf	PlainVerb	South
REMEMBER	5	3.25	RH-IDgloss	Plainverb	2	3.25	Mouthing	2	3.25	LN15M54AHC.eaf	PlainVerb	South
REMEMBER	2	0	RH-IDgloss	Plainverb	2	0	Mouthing	2	0	LN18F41WDC.eaf	PlainVerb	South
REMEMBER	70	120.6	RH-IDgloss	Plainverb	16	120.6	Mouthing	14	120.6	LN18F41WDC.eaf	PlainVerb	South
REMEMBER	73	123.595	RH-IDgloss	Plainverb	18	123.595	Mouthing	16	123.595	LN18F41WDC.eaf	PlainVerb	South
REMEMBER	43	80.93	RH-IDgloss	Plainverb	5	80.93	Mouthing	5	80.93	LN20M46WHC.eaf	PlainVerb	South
REMEMBER	47	82.37	RH-IDgloss	Plainverb	8	82.37	Mouthing	7	82.37	LN20M46WHC.eaf	PlainVerb	South
REMEMBER	58	52.125	RH-IDgloss	Plainverb	15	52.125	Mouthing	11	52.125	LN21F59WDC.eaf	PlainVerb	South
REMEMBER	95	100.97	RH-IDgloss	Plainverb	27	100.97	Mouthing	20	100.97	LN21F59WDC.eaf	PlainVerb	South
REMEMBER	76	43.45	RH-IDgloss	Plainverb	8	43.45	Mouthing	7	43.45	LN22F56WDC.eaf	PlainVerb	South
REMEMBER	78	44.81	RH-IDgloss	Plainverb	9	44.81	Mouthing	8	44.81	LN22F56WDC.eaf	PlainVerb	South
REMEMBER	18	17.423	RH-IDgloss	Plainverb	3	17.423	Mouthing	3	17.423	LN26M77WHC.eaf	PlainVerb	South
REMEMBER	25	22.456	RH-IDgloss	Plainverb	4	22.456	Mouthing	4	22.456	LN26M77WHC.eaf	PlainVerb	South
REMEMBER	39	29.142	RH-IDgloss	Plainverb	15	29.142	Mouthing	9	29.142	LN26M77WHC.eaf	PlainVerb	South
REMEMBER02	40	391.204	RH-IDgloss	Non-Plainverb	8	391.204	Mouthing	8	391.204	GW14F49WHN.eaf	PlainVerb	North
REMEMBER02	51	395.404	RH-IDgloss	Non-Plainverb	10	395.404	Mouthing	10	395.404	GW14F49WHN.eaf	PlainVerb	North
REMEMBER02	66	403.168	RH-IDgloss	Non-Plainverb	11	403.168	Mouthing	11	403.168	GW14F49WHN.eaf	PlainVerb	North
REMEMBER02	73	405.649	RH-IDgloss	Non-Plainverb	13	405.649	Mouthing	13	405.649	GW14F49WHN.eaf	PlainVerb	North
REMEMBER02	62	35.168	RH-IDgloss	Plainverb	16	35.168	Mouthing	16	35.168	GW09F56WHN.eaf	PlainVerb	North
REMEMBER04	31	22.469	LH-IDgloss	Plainverb	7	22.469	None	6	22.469	BL02F88WDC.eaf	PlainVerb	South
REMEMBER04	57	137.526	RH-IDgloss	Plainverb	10	137.526	Mouthing	33	137.526	BL03F70WHC.eaf	PlainVerb	South
REMEMBER04	35	17.63	RH-IDgloss	Plainverb	5	17.63	Mouthing	4	17.63	BL05M64WDC.eaf	PlainVerb	South
REMEMBER04	7	9.381	RH-IDgloss	Plainverb	2	9.381	Mouthing	2	9.381	BL13F26WDC.eaf	PlainVerb	South
REMOVE	37	66.232	RH-IDgloss	Indicatingverb:locative	6	66.232	Mouthing	7	66.232	BL09F45WHC.eaf	NonPlainVerb	South
RESEARCH	30	25.97	RH-IDgloss	Indicatingverb:animate/inanimate	9	25.97	None	6	25.97	BL21M37BHC.eaf	NonPlainVerb	South
RESPECT	58	52.627	RH-IDgloss	Plain/indicatingverb	13	52.627	Mouthing	11	52.627	BL13F26WDC.eaf	PlainVerb	South
RESPONSE	80	37.701	RH-IDgloss	Non-Plainverb	24	37.701	None	24	37.701	GW16F59WHN.eaf	NonPlainVerb	North
REVIEW	111	62.485	RH-IDgloss	Plainverb	30	62.485	None	25	62.485	LN04F41WHC.eaf	PlainVerb	South
RISE	124	151.61	RH-IDgloss	Plain/locatableverb	29	151.61	Mouthing	19	151.61	LN06F44WHC.eaf	NonPlainVerb	South
RISE	75	103.13	RH-IDgloss	Plain/locatableverb	18	103.13	MG	12	103.13	LN06F44WHC.eaf	NonPlainVerb	South
RUN	80	43.235	RH-IDgloss	Plainverb	10	43.235	Mouthing	11	43.235	BF05F45WDN.eaf	PlainVerb	North
RUN	89	47.437	RH-IDgloss	Plainverb	14	47.437	Mouthing	17	47.437	BF05F45WDN.eaf	PlainVerb	North
RUN	65	114.448	RH-IDgloss	Plainverb	11	114.448	None	11	114.448	BF06M42WHN.eaf	PlainVerb	North
RUN	157	255.399	RH-IDgloss	Plainverb	2	255.399	Mouthing	2	255.399	BL04M74WHC.eaf	PlainVerb	South
RUN	28	19.507	RH-IDgloss	Plainverb	6	19.507	Mouthing	5	19.507	BL13F26WDC.eaf	PlainVerb	South
RUN	4	45.944	RH-IDgloss	Plainverb	2	45.944	Mouthing	2	45.944	GW12F85WHN.eaf	PlainVerb	North
RUN	207	218.89	RH-IDgloss	Plainverb	40	218.89	Mouthing	25	218.89	LN03F47WDC.eaf	PlainVerb	South
RUN	216	222.05	RH-IDgloss	Plainverb	43	222.05	Mouthing	27	222.05	LN03F47WDC.eaf	PlainVerb	South
RUN	226	232.65	RH-IDgloss	Plainverb	46	232.65	MG	31	232.65	LN03F47WDC.eaf	PlainVerb	South
RUN	220	194.955	RH-IDgloss	Plainverb	53	194.955	Mouthing	40	194.955	LN04F41WHC.eaf	PlainVerb	South
RUN	69	45.08	RH-IDgloss	Plainverb	17	45.08	MG	17	45.08	GW11M77WHN.eaf	PlainVerb	North
SACK	47	23.87	RH-IDgloss	Indicatingverb:animate/inanimate	11	23.87	Mouthing	10	23.87	BL24F51WDC.eaf	NonPlainVerb	South
SACK	76	202.623	RH-IDgloss	Non-Plainverb	14	202.623	MG	15	202.623	GW23M22WDN.eaf	NonPlainVerb	North
SACK	79	203.358	RH-IDgloss	Non-Plainverb	16	203.358	MG	17	203.358	GW23M22WDN.eaf	NonPlainVerb	North
SAFE	99	138.749	RH-IDgloss	Plain/locatableverb	32	138.749	Mouthing	22	138.749	LN26M77WHC.eaf	NonPlainVerb	South
SAY	44	16.192	RH-IDgloss	Non-Plainverb	9	16.192	Mouthing	12	16.192	BF01F28WDN.eaf	NonPlainVerb	North
SAY	16	190.091	RH-IDgloss	Non-Plainverb	2	190.091	Mouthing	3	190.091	BF02M25WDN.eaf	NonPlainVerb	North
SAY	82	222.047	RH-IDgloss	Non-Plainverb	15	222.047	Mouthing	16	222.047	BF02M25WDN.eaf	NonPlainVerb	North
SAY	53	109.683	RH-IDgloss	Non-Plainverb	8	109.683	Mouthing	8	109.683	BF06M42WHN.eaf	NonPlainVerb	North
SAY	62	27.099	RH-IDgloss	Non-Plainverb	15	27.099	Mouthing	15	27.099	BF08F54WHN.eaf	NonPlainVerb	North
SAY	69	29.178	RH-IDgloss	Non-Plainverb	16	29.178	Mouthing	16	29.178	BF08F54WHN.eaf	NonPlainVerb	North
SAY	93	189.052	RH-IDgloss	Non-Plainverb	20	189.052	Mouthing	22	189.052	BF09M38WDN.eaf	NonPlainVerb	North
SAY	36	16.025	RH-IDgloss	Non-Plainverb	6	16.025	Mouthing	6	16.025	BF11F67WHN.eaf	NonPlainVerb	North
SAY	50	187.779	RH-IDgloss	Non-Plainverb	5	187.779	Mouthing	5	187.779	BF13M53WHN.eaf	NonPlainVerb	North
SAY	74	202.849	RH-IDgloss	Non-Plainverb	15	202.849	Mouthing	15	202.849	BF13M53WHN.eaf	NonPlainVerb	North
SAY	48	13.365	RH-IDgloss	Non-Plainverb	15	13.365	MG	15	13.365	BF16F16WDN.eaf	NonPlainVerb	North
SAY	20	4.689	RH-IDgloss	Non-Plainverb	7	4.689	Mouthing	7	4.689	BF16F16WDN.eaf	NonPlainVerb	North
SAY	50	17.26	LH-IDgloss	Non-Plainverb	7	17.26	Mouthing	7	17.26	BF17F51WHN.eaf	NonPlainVerb	North
SAY	51	17.71	LH-IDgloss	Non-Plainverb	8	17.71	Mouthing	8	17.71	BF17F51WHN.eaf	NonPlainVerb	North
SAY	35	234.629	RH-IDgloss	Non-Plainverb	5	234.629	Mouthing	5	234.629	BF23F39WHN.eaf	NonPlainVerb	North
SAY	26	121.86	RH-IDgloss	Indicatingverb:animate/inanimate	5	121.86	Mouthing	6	121.86	BL12M56BHC.eaf	NonPlainVerb	South
SAY	86	272.205	RH-IDgloss	Indicatingverb:animate/inanimate	20	272.205	Mouthing	19	272.205	BL16F46WDC.eaf	NonPlainVerb	South
SAY	58	31.86	RH-IDgloss	Indicatingverb:animate/inanimate	13	31.86	Mouthing	12	31.86	BL24F51WDC.eaf	NonPlainVerb	South
SAY	3	3.949	RH-IDgloss	Indicatingverb:animate/inanimate	2	3.949	Mouthing	2	3.949	BL32M28WDC.eaf	NonPlainVerb	South
SAY	32	42.129	RH-IDgloss	Indicatingverb:animate/inanimate	8	42.129	Mouthing	8	42.129	BL32M28WDC.eaf	NonPlainVerb	South
SAY	33	42.919	RH-IDgloss	Indicatingverb:animate/inanimate	9	42.919	Mouthing	9	42.919	BL32M28WDC.eaf	NonPlainVerb	South
SAY	81	72.79	RH-IDgloss	Indicatingverb:animate/inanimate	22	72.79	Mouthing	22	72.79	BL32M28WDC.eaf	NonPlainVerb	South
SAY	80	279.248	RH-IDgloss	Non-Plainverb	17	279.248	Mouthing	18	279.248	GW02M33WHN.eaf	NonPlainVerb	North
SAY	25	117.322	RH-IDgloss	Non-Plainverb	4	117.322	Mouthing	5	117.322	GW03F35WHN.eaf	NonPlainVerb	North
SAY	67	405.576	RH-IDgloss	Non-Plainverb	14	405.576	Mouthing	14	405.576	GW05F44WHN.eaf	NonPlainVerb	North
SAY	71	406.663	RH-IDgloss	Non-Plainverb	15	406.663	Mouthing	15	406.663	GW05F44WHN.eaf	NonPlainVerb	North
SAY	17	4.93	RH-IDgloss	Non-Plainverb	5	4.93	Mouthing	5	4.93	GW06F43WHN.eaf	NonPlainVerb	North
SAY	19	6.03	RH-IDgloss	Non-Plainverb	6	6.03	None	6	6.03	GW06F43WHN.eaf	NonPlainVerb	North
SAY	51	18.911	RH-IDgloss	Non-Plainverb	10	18.911	Mouthing	10	18.911	GW07M23WDN.eaf	NonPlainVerb	North
SAY	66	24.023	RH-IDgloss	Non-Plainverb	14	24.023	Mouthing	14	24.023	GW07M23WDN.eaf	NonPlainVerb	North
SAY	13	154.749	LH-IDgloss	Non-Plainverb	2	154.749	Mouthing	5	154.749	GW10F55WDN.eaf	NonPlainVerb	North
SAY	91	64.86	RH-IDgloss	Non-Plainverb	21	64.86	Mouthing	21	64.86	GW11M77WHN.eaf	NonPlainVerb	North
SAY	9	4.637	RH-IDgloss	Non-Plainverb	3	4.637	Mouthing	3	4.637	GW17F41WHN.eaf	NonPlainVerb	North
SAY	65	196.987	RH-IDgloss	Non-Plainverb	12	196.987	None	13	196.987	GW23M22WDN.eaf	NonPlainVerb	North
SAY	13	87.05	RH-IDgloss	Indicatingverb:animate/inanimate	7	87.05	Mouthing	6	87.05	LN03F47WDC.eaf	NonPlainVerb	South
SAY	26	92.245	RH-IDgloss	Indicatingverb:animate/inanimate	14	92.245	Mouthing	8	92.245	LN03F47WDC.eaf	NonPlainVerb	South
SAY	374	319.445	RH-IDgloss	Indicatingverb:animate/inanimate	76	319.445	None	47	319.445	LN03F47WDC.eaf	NonPlainVerb	South
SAY	96	51.85	RH-IDgloss	Indicatingverb:animate/inanimate	14	51.85	Mouthing	11	51.85	LN22F56WDC.eaf	NonPlainVerb	South
SAY	7	9.97	LH-IDgloss	Indicatingverb:animate/inanimate	4	9.97	Mouthing	4	9.97	LN24M31BHC.eaf	NonPlainVerb	South
SAY	25	59.978	RH-IDgloss	Indicatingverb:animate/inanimate	4	59.978	Mouthing	3	59.978	LN25M76WHC.eaf	NonPlainVerb	South
SAY	53	71.976	RH-IDgloss	Indicatingverb:animate/inanimate	8	71.976	Mouthing	6	71.976	LN25M76WHC.eaf	NonPlainVerb	South
SAY	77	84.058	RH-IDgloss	Indicatingverb:animate/inanimate	15	84.058	Mouthing	11	84.058	LN25M76WHC.eaf	NonPlainVerb	South
SAY	75	48.066	RH-IDgloss	Indicatingverb:animate/inanimate	28	48.066	Mouthing	20	48.066	LN26M77WHC.eaf	NonPlainVerb	South
SAY	6	1.415	RH-IDgloss	Indicatingverb:animate/inanimate	3	1.415	Mouthing	2	1.415	LN27F54WDC.eaf	NonPlainVerb	South
SAY	16	134.68	RH-IDgloss	Indicatingverb:animate/inanimate	5	134.68	Mouthing	5	134.68	LN33F41WDC.eaf	NonPlainVerb	South
SAY	5	1.685	RH-IDgloss	Indicatingverb:animate/inanimate	4	1.685	Mouthing	3	1.685	LN36F69WHC.eaf	NonPlainVerb	South
SCALES	55	33.534	RH-IDgloss	Non-Plainverb	16	33.534	Mouthing	16	33.534	BF10F44WHN.eaf	NonPlainVerb	North
SCALES	93	57.496	RH-IDgloss	Non-Plainverb	24	57.496	Mouthing	25	57.496	BF10F44WHN.eaf	NonPlainVerb	North
SEARCH	35	23.513	LH-IDgloss	Plain/indicatingverb	9	23.513	MG	7	23.513	BL02F88WDC.eaf	NonPlainVerb	South
SEARCH	47	31.16	RH-IDgloss	Plainverb	17	31.16	Mouthing	10	31.16	LN36F69WHC.eaf	NonPlainVerb	South
SEEM	95	416.98	RH-IDgloss	Plainverb	19	416.98	Mouthing	19	416.98	GW05F44WHN.eaf	PlainVerb	North
SELL02	211	313.028	RH-IDgloss	Indicatingverb:animate/inanimate	18	313.028	None	16	313.028	BL04M74WHC.eaf	NonPlainVerb	South
SEND	69	200.239	RH-IDgloss	Non-Plainverb	12	200.239	Mouthing	12	200.239	BF13M53WHN.eaf	NonPlainVerb	North
SEND02	92	284.211	RH-IDgloss	Non-Plainverb	22	284.211	Mouthing	23	284.211	GW02M33WHN.eaf	NonPlainVerb	North
SEND02	86	23.5	RH-IDgloss	Non-Plainverb	18	23.5	Mouthing	18	23.5	GW06F43WHN.eaf	NonPlainVerb	North
SEND02	46	15.838	RH-IDgloss	Indicatingverb:animate/inanimate	9	15.838	MG	8	15.838	LN14F22ADC.eaf	NonPlainVerb	South
SETTLE	57	20.802	RH-IDgloss	Non-Plainverb	11	20.802	Mouthing	14	20.802	BF01F28WDN.eaf	NonPlainVerb	North
SEW	63	88.933	RH-IDgloss	Plain/locatableverb	13	88.933	Mouthing	14	88.933	BL09F45WHC.eaf	NonPlainVerb	South
SHOUT	90	55.139	RH-IDgloss	Non-Plainverb	11	55.139	Mouthing	11	55.139	BF03M64WHN.eaf	PlainVerb	North
SHOUT	91	55.521	RH-IDgloss	Non-Plainverb	12	55.521	Mouthing	12	55.521	BF03M64WHN.eaf	PlainVerb	North
SHOUT	69	38.894	RH-IDgloss	Non-Plainverb	8	38.894	Mouthing	8	38.894	BF05F45WDN.eaf	PlainVerb	North
SHOUT	29	39.408	LH-IDgloss	Non-Plainverb	2	39.408	Mouthing	9	39.408	BF05F45WDN.eaf	PlainVerb	North
SHOUT	70	39.692	RH-IDgloss	Non-Plainverb	9	39.692	Mouthing	10	39.692	BF05F45WDN.eaf	PlainVerb	North
SHOUT	90	36.537	RH-IDgloss	Non-Plainverb	23	36.537	Mouthing	23	36.537	BF08F54WHN.eaf	PlainVerb	North
SHOUT	91	36.996	RH-IDgloss	Non-Plainverb	24	36.996	Mouthing	24	36.996	BF08F54WHN.eaf	PlainVerb	North
SHOUT	93	37.822	RH-IDgloss	Non-Plainverb	25	37.822	Mouthing	25	37.822	BF08F54WHN.eaf	PlainVerb	North
SHOUT	94	38.253	RH-IDgloss	Non-Plainverb	26	38.253	Mouthing	26	38.253	BF08F54WHN.eaf	PlainVerb	North
SHOUT	97	39.015	RH-IDgloss	Non-Plainverb	27	39.015	Mouthing	27	39.015	BF08F54WHN.eaf	PlainVerb	North
SHOW	60	121.935	RH-IDgloss	Indicatingverb:animate/inanimate	10	121.935	Mouthing	9	121.935	LN20M46WHC.eaf	PlainVerb	South
SIGN	26	150.982	RH-IDgloss	Non-Plainverb	5	150.982	MG	5	150.982	BF09M38WDN.eaf	NonPlainVerb	North
SIGN	29	152.605	RH-IDgloss	Non-Plainverb	7	152.605	None	7	152.605	BF09M38WDN.eaf	NonPlainVerb	North
SIGN	97	147.414	RH-IDgloss	Non-Plainverb	12	147.414	MG	13	147.414	BF12M74WHN.eaf	NonPlainVerb	North
SIGN	97	216.694	RH-IDgloss	Non-Plainverb	20	216.694	Mouthing	20	216.694	BF13M53WHN.eaf	NonPlainVerb	North
SIGN	43	15.04	LH-IDgloss	Non-Plainverb	5	15.04	MG	5	15.04	BF17F51WHN.eaf	NonPlainVerb	North
SIGN	48	16.65	LH-IDgloss	Non-Plainverb	6	16.65	None	6	16.65	BF17F51WHN.eaf	NonPlainVerb	North
SIGN	3	1.408	RH-IDgloss	Non-Plainverb	2	1.408	None	2	1.408	BF22M22WHN.eaf	NonPlainVerb	North
SIGN	152	183.707	RH-IDgloss	Plain/indicatingverb	57	183.707	MG	38	183.707	BL01M86WDC.eaf	NonPlainVerb	South
SIGN	32	91.976	LH-IDgloss	Plain/indicatingverb	5	91.976	None	6	91.976	BL03F70WHC.eaf	NonPlainVerb	South
SIGN	73	117.876	LH-IDgloss	Plain/indicatingverb	20	117.876	Mouthing	22	117.876	BL03F70WHC.eaf	NonPlainVerb	South
SIGN	88	59.119	RH-IDgloss	Plain/locatableverb	17	59.119	MG	10	59.119	BL11F57WHC.eaf	NonPlainVerb	South
SIGN	70	253.732	RH-IDgloss	Plainverb	17	253.732	MG	16	253.732	BL16F46WDC.eaf	NonPlainVerb	South
SIGN	17	59.482	RH-IDgloss	Plain/indicatingverb	6	59.482	None	6	59.482	BL23F51WDC.eaf	NonPlainVerb	South
SIGN	27	63.622	RH-IDgloss	Plain/indicatingverb	10	63.622	None	10	63.622	BL23F51WDC.eaf	NonPlainVerb	South
SIGN	56	31.12	RH-IDgloss	Plain/indicatingverb	12	31.12	MG	11	31.12	BL24F51WDC.eaf	NonPlainVerb	South
SIGN	87	48.05	RH-IDgloss	Plain/indicatingverb	19	48.05	None	17	48.05	BL24F51WDC.eaf	NonPlainVerb	South
SIGN	95	41.405	LH-IDgloss	Non-Plainverb	11	41.405	MG	11	41.405	GW01M29WDN.eaf	NonPlainVerb	North
SIGN	103	43.564	LH-IDgloss	Non-Plainverb	13	43.564	None	13	43.564	GW01M29WDN.eaf	NonPlainVerb	North
SIGN	44	307.008	RH-IDgloss	Non-Plainverb	12	307.008	None	12	307.008	GW08M22WHN.eaf	NonPlainVerb	North
SIGN	24	11.999	RH-IDgloss	Non-Plainverb	6	11.999	MG	6	11.999	GW09F56WHN.eaf	NonPlainVerb	North
SIGN	29	14.586	RH-IDgloss	Non-Plainverb	8	14.586	MG	8	14.586	GW09F56WHN.eaf	NonPlainVerb	North
SIGN	11	6.098	RH-IDgloss	Non-Plainverb	5	6.098	Mouthing	5	6.098	GW11M77WHN.eaf	NonPlainVerb	North
SIGN	66	52.685	RH-IDgloss	Non-Plainverb	11	52.685	MG	11	52.685	GW19M77WHN.eaf	NonPlainVerb	North
SIGN	73	59.395	RH-IDgloss	Non-Plainverb	12	59.395	MG	12	59.395	GW19M77WHN.eaf	NonPlainVerb	North
SIGN	13	11.405	RH-IDgloss	Non-Plainverb	4	11.405	None	4	11.405	GW19M77WHN.eaf	NonPlainVerb	North
SIGN	77	65.035	RH-IDgloss	Non-Plainverb	13	65.035	Mouthing	13	65.035	GW19M77WHN.eaf	NonPlainVerb	North
SIGN	86	73.3	RH-IDgloss	Non-Plainverb	16	73.3	Mouthing	16	73.3	GW19M77WHN.eaf	NonPlainVerb	North
SIGN	258	212.13	RH-IDgloss	Plain/indicatingverb	61	212.13	MG	48	212.13	LN04F41WHC.eaf	NonPlainVerb	South
SIGN	323	472.655	RH-IDgloss	Plain/indicatingverb	79	472.655	Mouthing	39	472.655	LN06F44WHC.eaf	NonPlainVerb	South
SIGN	328	474.81	RH-IDgloss	Plain/indicatingverb	81	474.81	MG	40	474.81	LN06F44WHC.eaf	NonPlainVerb	South
SIGN	96	53.65	RH-IDgloss	Plain/indicatingverb	15	53.65	None	14	53.65	LN09M29WDC.eaf	NonPlainVerb	South
SIGN	36	24.975	RH-IDgloss	Plain/indicatingverb	15	24.975	Mouthing	11	24.975	LN29M73WHC.eaf	NonPlainVerb	South
SIGN	38	26.095	RH-IDgloss	Plain/indicatingverb	16	26.095	Mouthing	12	26.095	LN29M73WHC.eaf	NonPlainVerb	South
SIGN	29	20.695	RH-IDgloss	Plain/indicatingverb	8	20.695	MG	6	20.695	LN29M73WHC.eaf	NonPlainVerb	South
SIT	74	207.166	RH-IDgloss	Non-Plainverb	10	207.166	MG	10	207.166	BF15M16WDN.eaf	NonPlainVerb	North
SIT	60	202.762	RH-IDgloss	Non-Plainverb	7	202.762	Mouthing	7	202.762	BF15M16WDN.eaf	NonPlainVerb	North
SIT	125	100.196	RH-IDgloss	Plain/locatableverb	34	100.196	Mouthing	31	100.196	BL32M28WDC.eaf	NonPlainVerb	South
SIT	60	25.689	RH-IDgloss	Non-Plainverb	10	25.689	None	10	25.689	GW24F22WDN.eaf	NonPlainVerb	North
SIT	25	17.925	RH-IDgloss	Plain/locatableverb	6	17.925	None	6	17.925	LN04F41WHC.eaf	NonPlainVerb	South
SIT	54	31.73	RH-IDgloss	Plain/locatableverb	5	31.73	Mouthing	4	31.73	LN15M54AHC.eaf	NonPlainVerb	South
SLEEP	37	97.817	RH-IDgloss	Plainverb	5	97.817	None	5	97.817	BF06M42WHN.eaf	PlainVerb	North
SLEEP	21	252.847	RH-IDgloss	Plainverb	4	252.847	MG	4	252.847	BF22M22WHN.eaf	PlainVerb	North
SLEEP	39	27.535	LH-IDgloss	Plainverb	12	27.535	Mouthing	10	27.535	LN24M31BHC.eaf	PlainVerb	South
SMOKE-CIGARETTE	62	39.445	RH-IDgloss	Plainverb	15	39.445	Mouthing	13	39.445	LN04F41WHC.eaf	PlainVerb	South
SMOKE-CIGARETTE	65	40.53	RH-IDgloss	Plainverb	16	40.53	Mouthing	14	40.53	LN04F41WHC.eaf	PlainVerb	South
SMOKE-CIGARETTE	71	42.915	RH-IDgloss	Plainverb	17	42.915	Mouthing	15	42.915	LN04F41WHC.eaf	PlainVerb	South
SMOKE-CIGARETTE	75	43.885	RH-IDgloss	Plainverb	18	43.885	Mouthing	16	43.885	LN04F41WHC.eaf	PlainVerb	South
SMOKE-CIGARETTE	86	48.365	RH-IDgloss	Plainverb	19	48.365	Mouthing	17	48.365	LN04F41WHC.eaf	PlainVerb	South
SMOKE-CIGARETTE	267	226.69	RH-IDgloss	Plainverb	65	226.69	Mouthing	50	226.69	LN04F41WHC.eaf	PlainVerb	South
SMOKE-CIGARETTE	7	38.725	LH-IDgloss	Plainverb	5	38.725	Mouthing	3	38.725	LN03F47WDC.eaf	PlainVerb	South
SMOKE-CIGARETTE	222	227.575	RH-IDgloss	Plainverb	44	227.575	Mouthing	29	227.575	LN03F47WDC.eaf	PlainVerb	South
SMOKE-CIGARETTE	7	9.765	RH-IDgloss	Plainverb	2	9.765	Mouthing	2	9.765	LN04F41WHC.eaf	PlainVerb	South
SMOKE-CIGARETTE	54	34.89	RH-IDgloss	Plainverb	13	34.89	None	11	34.89	LN04F41WHC.eaf	PlainVerb	South
SMOKE-CIGARETTE	269	227.33	RH-IDgloss	Plainverb	66	227.33	Mouthing	51	227.33	LN04F41WHC.eaf	PlainVerb	South
SMOKE-CIGARETTE	90	50.365	RH-IDgloss	Plainverb	20	50.365	MG	18	50.365	LN04F41WHC.eaf	PlainVerb	South
SNIGGER	100	96.08	RH-IDgloss	Plainverb	18	96.08	MG	11	96.08	LN27F54WDC.eaf	PlainVerb	South
SNOW	43	115.83	RH-IDgloss	Non-Plainverb	3	115.83	Mouthing	4	115.83	BF12M74WHN.eaf	NonPlainVerb	North
SPEECH	84	140.918	RH-IDgloss	Non-Plainverb	8	140.918	MG	9	140.918	BF12M74WHN.eaf	PlainVerb	North
SPEECH	100	219.259	RH-IDgloss	Plainverb	23	219.259	MG	23	219.259	BF13M53WHN.eaf	PlainVerb	North
SPEECH	19	118.573	RH-IDgloss	Plainverb	3	118.573	MG	3	118.573	BF20F64WHN.eaf	PlainVerb	North
SPEECH	58	158.245	LH-IDgloss	Plain/locatableverb	5	158.245	MG	4	158.245	BL29F55WDC.eaf	PlainVerb	South
SPEECH	96	78.868	RH-IDgloss	Non-Plainverb	17	78.868	None	17	78.868	GW19M77WHN.eaf	PlainVerb	North
SPEECH	50	212.746	RH-IDgloss	Non-Plainverb	6	212.746	MG	6	212.746	GW22F81WHN.eaf	PlainVerb	North
SPEECH	53	213.903	RH-IDgloss	Non-Plainverb	7	213.903	MG	7	213.903	GW22F81WHN.eaf	PlainVerb	North
SPEECH	44	189.163	RH-IDgloss	Plainverb	7	189.163	None	8	189.163	GW23M22WDN.eaf	PlainVerb	North
SPEECH	122	153.45	RH-IDgloss	Plainverb	28	153.45	MG	17	153.45	LN03F47WDC.eaf	PlainVerb	South
SPREAD	90	93.541	RH-IDgloss	Indicatingverb:locative	21	93.541	MG	15	93.541	BL08M26WDC.eaf	NonPlainVerb	South
SPREAD	23	62.542	RH-IDgloss	Indicatingverb:locative	9	62.542	Mouthing	9	62.542	BL23F51WDC.eaf	NonPlainVerb	South
SPREAD	58	374.227	RH-IDgloss	Non-Plainverb	13	374.227	Mouthing	13	374.227	GW12F85WHN.eaf	NonPlainVerb	North
SPREAD	58	123.436	LH-IDgloss	Indicatingverb:locative	7	123.436	MG	6	123.436	LN10M25WDC.eaf	NonPlainVerb	South
SPREAD	57	77.775	RH-IDgloss	Plain/locatableverb	14	77.775	None	8	77.775	LN27F54WDC.eaf	NonPlainVerb	South
SQUASH	163	261.522	RH-IDgloss	Plain/locatableverb	3	261.522	Mouthing	3	261.522	BL04M74WHC.eaf	NonPlainVerb	South
STAND	27	89.006	LH-IDgloss	Plain/locatableverb	4	89.006	Mouthing	5	89.006	BL03F70WHC.eaf	NonPlainVerb	South
STAND	94	146.059	RH-IDgloss	Plain/locatableverb	18	146.059	MG	14	146.059	BL13F26WDC.eaf	NonPlainVerb	South
STAND	34	15.88	RH-IDgloss	Plain/locatableverb	9	15.88	Mouthing	9	15.88	BL24F51WDC.eaf	NonPlainVerb	South
START	50	42.694	RH-IDgloss	Plain/locatableverb	15	42.694	Mouthing	11	42.694	BL21M37BHC.eaf	NonPlainVerb	South
START	6	11.76	RH-IDgloss	Plain/locatableverb	2	11.76	Mouthing	2	11.76	BL22M43WHC.eaf	NonPlainVerb	South
START	11	15.98	RH-IDgloss	Plain/locatableverb	5	15.98	Mouthing	4	15.98	BL22M43WHC.eaf	NonPlainVerb	South
START	79	36.12	RH-IDgloss	Plain/locatableverb	12	36.12	Mouthing	11	36.12	BL31M37WDC.eaf	NonPlainVerb	South
START	65	32.326	LH-IDgloss	Non-Plainverb	8	32.326	Mouthing	8	32.326	GW01M29WDN.eaf	NonPlainVerb	North
START	50	162.245	RH-IDgloss	Non-Plainverb	5	162.245	None	6	162.245	GW03F35WHN.eaf	NonPlainVerb	North
START	30	9.14	RH-IDgloss	Non-Plainverb	8	9.14	Mouthing	8	9.14	GW06F43WHN.eaf	NonPlainVerb	North
START	92	25.61	RH-IDgloss	Non-Plainverb	20	25.61	Mouthing	20	25.61	GW06F43WHN.eaf	NonPlainVerb	North
START	77	319.088	RH-IDgloss	Non-Plainverb	19	319.088	Mouthing	19	319.088	GW08M22WHN.eaf	NonPlainVerb	North
START	34	389.932	RH-IDgloss	Non-Plainverb	4	389.932	Mouthing	4	389.932	GW14F49WHN.eaf	NonPlainVerb	North
START	10	5.731	RH-IDgloss	Non-Plainverb	5	5.731	Mouthing	5	5.731	GW16F59WHN.eaf	NonPlainVerb	North
START	13	6.652	RH-IDgloss	Non-Plainverb	7	6.652	Mouthing	7	6.652	GW16F59WHN.eaf	NonPlainVerb	North
START	4	2.158	RH-IDgloss	Non-Plainverb	2	2.158	Mouthing	2	2.158	GW19M77WHN.eaf	NonPlainVerb	North
START	15	14.005	RH-IDgloss	Non-Plainverb	5	14.005	Mouthing	5	14.005	GW19M77WHN.eaf	NonPlainVerb	North
START	21	18.565	RH-IDgloss	Non-Plainverb	6	18.565	Mouthing	6	18.565	GW19M77WHN.eaf	NonPlainVerb	North
START	40	29.85	RH-IDgloss	Non-Plainverb	7	29.85	None	7	29.85	GW19M77WHN.eaf	NonPlainVerb	North
START	3	152.312	RH-IDgloss	Non-Plainverb	2	152.312	Mouthing	2	152.312	GW20M79WHN.eaf	NonPlainVerb	North
START	24	178.807	RH-IDgloss	Non-Plainverb	4	178.807	Mouthing	4	178.807	GW23M22WDN.eaf	NonPlainVerb	North
START	28	10.633	RH-IDgloss	Non-Plainverb	6	10.633	Mouthing	6	10.633	GW24F22WDN.eaf	NonPlainVerb	North
START	57	122.805	LH-IDgloss	Plain/locatableverb	6	122.805	Mouthing	5	122.805	LN10M25WDC.eaf	NonPlainVerb	South
START	4	1.233	RH-IDgloss	Plain/locatableverb	3	1.233	Mouthing	3	1.233	LN14F22ADC.eaf	NonPlainVerb	South
START	27	64.615	RH-IDgloss	Plain/locatableverb	6	64.615	Mouthing	4	64.615	LN23M33WDC.eaf	NonPlainVerb	South
START	15	13.93	LH-IDgloss	Plain/locatableverb	6	13.93	Mouthing	5	13.93	LN24M31BHC.eaf	NonPlainVerb	South
START02	5	293.97	RH-IDgloss	Non-Plainverb	2	293.97	Mouthing	2	293.97	GW08M22WHN.eaf	NonPlainVerb	North
START02	287	276.045	RH-IDgloss	Plain/locatableverb	60	276.045	Mouthing	40	276.045	LN03F47WDC.eaf	NonPlainVerb	South
START02	311	469.375	RH-IDgloss	Plain/locatableverb	73	469.375	Mouthing	37	469.375	LN06F44WHC.eaf	NonPlainVerb	South
START02	72	45.285	LH-IDgloss	Plain/locatableverb	20	45.285	Mouthing	16	45.285	LN24M31BHC.eaf	NonPlainVerb	South
START02	95	66.695	LH-IDgloss	Plain/locatableverb	25	66.695	Mouthing	21	66.695	LN24M31BHC.eaf	NonPlainVerb	South
START02	3	2.419	RH-IDgloss	Plain/locatableverb	2	2.419	Mouthing	2	2.419	LN25M76WHC.eaf	NonPlainVerb	South
STAY	91	181.779	RH-IDgloss	Non-Plainverb	14	181.779	Mouthing	15	181.779	BF07M54WHN.eaf	NonPlainVerb	North
STAY	72	29.855	RH-IDgloss	Non-Plainverb	17	29.855	Mouthing	17	29.855	BF08F54WHN.eaf	NonPlainVerb	North
STAY	80	32.574	RH-IDgloss	Non-Plainverb	21	32.574	None	21	32.574	BF08F54WHN.eaf	NonPlainVerb	North
STAY	27	12.984	LH-IDgloss	Non-Plainverb	3	12.984	Mouthing	3	12.984	BF14F55WHN.eaf	NonPlainVerb	North
STAY	21	8.6	RH-IDgloss	Non-Plainverb	5	8.6	MG	5	8.6	BF24M47WHN.eaf	NonPlainVerb	North
STAY	18	7.88	RH-IDgloss	Non-Plainverb	4	7.88	Mouthing	4	7.88	BF24M47WHN.eaf	NonPlainVerb	North
STAY	228	308.211	RH-IDgloss	Plain/locatableverb	85	308.211	Mouthing	58	308.211	BL01M86WDC.eaf	NonPlainVerb	South
STAY	234	310.351	RH-IDgloss	Plain/locatableverb	88	310.351	Mouthing	60	310.351	BL01M86WDC.eaf	NonPlainVerb	South
STAY	34	174.581	RH-IDgloss	Non-Plainverb	8	174.581	None	8	174.581	GW20M79WHN.eaf	NonPlainVerb	North
STAY	33	11.073	RH-IDgloss	Verb:ambiguous	7	11.073	MG	7	11.073	LN14F22ADC.eaf	NonPlainVerb	South
STAY	65	21.913	RH-IDgloss	Plain/locatableverb	15	21.913	MG	12	21.913	LN14F22ADC.eaf	NonPlainVerb	South
STAY	100	60.24	RH-IDgloss	Plain/locatableverb	14	60.24	MG	11	60.24	LN19M46WHC.eaf	NonPlainVerb	South
STAY	64	102.49	RH-IDgloss	Plain/locatableverb	12	102.49	MG	9	102.49	LN23M33WDC.eaf	NonPlainVerb	South
STRAIGHT	88	142.344	RH-IDgloss	Non-Plainverb	11	142.344	Mouthing	12	142.344	BF12M74WHN.eaf	NonPlainVerb	North
SUBMIT	42	46.301	RH-IDgloss	Plainverb	2	46.301	MG	2	46.301	BL06M59WDC.eaf	PlainVerb	South
SUMMON	27	256.61	RH-IDgloss	Non-Plainverb	6	256.61	MG	6	256.61	BF22M22WHN.eaf	NonPlainVerb	North
SUMMON	31	18.377	RH-IDgloss	Non-Plainverb	7	18.377	None	7	18.377	GW15F60WHN.eaf	NonPlainVerb	North
SUPPORT	26	8.69	RH-IDgloss	Non-Plainverb	7	8.69	Mouthing	7	8.69	GW25F34AHN.eaf	NonPlainVerb	North
SUPPORT	168	106.805	RH-IDgloss	Plain/indicatingverb	39	106.805	Mouthing	31	106.805	LN04F41WHC.eaf	NonPlainVerb	South
SUSPECT	382	322.525	RH-IDgloss	Indicatingverb:animate/inanimate	80	322.525	None	48	322.525	LN03F47WDC.eaf	NonPlainVerb	South
SUSPECT	10	2.49	RH-IDgloss	Indicatingverb:animate/inanimate	5	2.49	MG	3	2.49	LN27F54WDC.eaf	NonPlainVerb	South
SWIM	35	50.791	RH-IDgloss	Plain/locatableverb	6	50.791	Mouthing	4	50.791	BL01M86WDC.eaf	NonPlainVerb	South
SWIM	98	110.57	RH-IDgloss	Plain/locatableverb	34	110.57	None	23	110.57	BL01M86WDC.eaf	NonPlainVerb	South
SWIM	49	74.994	LH-IDgloss	Plainverb	12	74.994	Mouthing	8	74.994	BL02F88WDC.eaf	NonPlainVerb	South
SWIM	64	87.625	LH-IDgloss	Plainverb	16	87.625	Mouthing	11	87.625	BL02F88WDC.eaf	NonPlainVerb	South
SWIM	72	93.215	LH-IDgloss	Plainverb	19	93.215	None	14	93.215	BL02F88WDC.eaf	NonPlainVerb	South
SWIM	96	129.116	LH-IDgloss	Plainverb	26	129.116	Mouthing	19	129.116	BL02F88WDC.eaf	NonPlainVerb	South
SWITCH-OFF	73	254.737	RH-IDgloss	Plain/locatableverb	19	254.737	Mouthing	18	254.737	BL16F46WDC.eaf	NonPlainVerb	South
TAKE	60	112.197	RH-IDgloss	Non-Plainverb	10	112.197	None	10	112.197	BF06M42WHN.eaf	NonPlainVerb	North
TAKE	62	249.049	RH-IDgloss	Non-Plainverb	11	249.049	Mouthing	11	249.049	BF23F39WHN.eaf	NonPlainVerb	North
TAKE	14	7.331	RH-IDgloss	Non-Plainverb	8	7.331	None	8	7.331	GW16F59WHN.eaf	NonPlainVerb	North
TAKE	14	6.81	RH-IDgloss	Indicatingverb:animate/inanimate	7	6.81	Mouthing	3	6.81	LN05M58WDC.eaf	NonPlainVerb	South
TAKE	79	49.88	RH-IDgloss	Plain/locatableverb	23	49.88	Mouthing	15	49.88	LN36F69WHC.eaf	NonPlainVerb	South
TAKE-OFF	69	216.545	RH-IDgloss	Non-Plainverb	12	216.545	MG	12	216.545	BF18M57WHN.eaf	NonPlainVerb	North
TAKE-OFF	41	25.447	RH-IDgloss	Non-Plainverb	7	25.447	None	7	25.447	BF21M23WHN.eaf	NonPlainVerb	North
TAKE-OFF	71	28.97	RH-IDgloss	Indicatingverb:locative	22	28.97	None	14	28.97	LN05M58WDC.eaf	NonPlainVerb	South
TAKE-OFF	9	35.52	RH-IDgloss	Indicatingverb:locative	6	35.52	None	4	35.52	LN06F44WHC.eaf	NonPlainVerb	South
TALK	16	11.125	RH-IDgloss	Non-Plainverb	5	11.125	Mouthing	5	11.125	BF21M23WHN.eaf	NonPlainVerb	North
TALK	77	74.411	RH-IDgloss	Plain/locatableverb	22	74.411	Mouthing	16	74.411	BL01M86WDC.eaf	NonPlainVerb	South
TALK	202	293.791	RH-IDgloss	Plain/locatableverb	74	293.791	None	50	293.791	BL01M86WDC.eaf	NonPlainVerb	South
TALK	97	101.805	RH-IDgloss	Plain/locatableverb	16	101.805	Mouthing	15	101.805	BL07F35WDC.eaf	NonPlainVerb	South
TALK	31	15.05	RH-IDgloss	Plain/locatableverb	8	15.05	Mouthing	8	15.05	BL24F51WDC.eaf	NonPlainVerb	South
TALK	28	249.869	RH-IDgloss	Non-Plainverb	4	249.869	Mouthing	4	249.869	GW02M33WHN.eaf	NonPlainVerb	North
TALK	31	251.167	RH-IDgloss	Non-Plainverb	5	251.167	Mouthing	5	251.167	GW02M33WHN.eaf	NonPlainVerb	North
TALK	23	389.053	RH-IDgloss	Non-Plainverb	3	389.053	Mouthing	3	389.053	GW05F44WHN.eaf	NonPlainVerb	North
TALK	3	0.22	RH-IDgloss	Non-Plainverb	3	0.22	Mouthing	3	0.22	GW06F43WHN.eaf	NonPlainVerb	North
TALK	54	27.709	RH-IDgloss	Non-Plainverb	13	27.709	MG	13	27.709	GW09F56WHN.eaf	NonPlainVerb	North
TALK	59	314.393	RH-IDgloss	Non-Plainverb	8	314.393	Mouthing	9	314.393	GW10F55WDN.eaf	NonPlainVerb	North
TALK	79	43.509	RH-IDgloss	Non-Plainverb	17	43.509	Mouthing	17	43.509	GW15F60WHN.eaf	NonPlainVerb	North
TALK	3	1.485	RH-IDgloss	Non-Plainverb	2	1.485	Mouthing	2	1.485	GW16F59WHN.eaf	NonPlainVerb	North
TALK	57	215.92	RH-IDgloss	Non-Plainverb	8	215.92	Mouthing	8	215.92	GW22F81WHN.eaf	NonPlainVerb	North
TALK	64	24.4	RH-IDgloss	Non-Plainverb	10	24.4	MG	10	24.4	GW25F34AHN.eaf	NonPlainVerb	North
TALK	52	120.885	LH-IDgloss	Plain/locatableverb	5	120.885	Mouthing	4	120.885	LN10M25WDC.eaf	NonPlainVerb	South
TALK02	89	224.807	RH-IDgloss	Non-Plainverb	16	224.807	Mouthing	17	224.807	BF02M25WDN.eaf	NonPlainVerb	North
TALK02	72	30.455	RH-IDgloss	Non-Plainverb	9	30.455	None	9	30.455	BF11F67WHN.eaf	NonPlainVerb	North
TALK02	73	30.745	RH-IDgloss	Non-Plainverb	10	30.745	None	10	30.745	BF11F67WHN.eaf	NonPlainVerb	North
TALK02	74	31.184	RH-IDgloss	Non-Plainverb	11	31.184	None	11	31.184	BF11F67WHN.eaf	NonPlainVerb	North
TALK02	208	297.971	RH-IDgloss	Indicatingverb:animate/inanimate	75	297.971	MG	51	297.971	BL01M86WDC.eaf	NonPlainVerb	South
TALK02	246	316.781	RH-IDgloss	Indicatingverb:animate/inanimate	97	316.781	Mouthing	65	316.781	BL01M86WDC.eaf	NonPlainVerb	South
TALK02	75	118.536	LH-IDgloss	Indicatingverb:animate/inanimate	22	118.536	MG	24	118.536	BL03F70WHC.eaf	NonPlainVerb	South
TALK02	27	54.805	RH-IDgloss	Plain/locatableverb	6	54.805	Mouthing	6	54.805	LN18F41WDC.eaf	NonPlainVerb	South
TEACH	44	55.921	RH-IDgloss	Indicatingverb:animate/inanimate	11	55.921	Mouthing	6	55.921	BL01M86WDC.eaf	NonPlainVerb	South
TEACH	106	91.786	RH-IDgloss	Indicatingverb:animate/inanimate	27	91.786	Mouthing	27	91.786	BL32M28WDC.eaf	NonPlainVerb	South
TEACH	124	99.874	RH-IDgloss	Indicatingverb:animate/inanimate	33	99.874	Mouthing	30	99.874	BL32M28WDC.eaf	NonPlainVerb	South
TEACH	4	1.182	RH-IDgloss	Non-Plainverb	2	1.182	Mouthing	2	1.182	GW11M77WHN.eaf	NonPlainVerb	North
TEACH	8	4.105	RH-IDgloss	Non-Plainverb	4	4.105	Mouthing	4	4.105	GW11M77WHN.eaf	NonPlainVerb	North
TEACH	26	14.072	RH-IDgloss	Non-Plainverb	9	14.072	Mouthing	9	14.072	GW11M77WHN.eaf	NonPlainVerb	North
TEACH	31	16.29	RH-IDgloss	Non-Plainverb	10	16.29	Mouthing	10	16.29	GW11M77WHN.eaf	NonPlainVerb	North
TEACH	41	24.73	RH-IDgloss	Non-Plainverb	12	24.73	None	12	24.73	GW11M77WHN.eaf	NonPlainVerb	North
TEACH	45	26.377	RH-IDgloss	Non-Plainverb	13	26.377	Mouthing	13	26.377	GW11M77WHN.eaf	NonPlainVerb	North
TEACH	252	254.89	RH-IDgloss	Indicatingverb:animate/inanimate	54	254.89	Mouthing	37	254.89	LN03F47WDC.eaf	NonPlainVerb	South
TEACH	286	275.115	RH-IDgloss	Indicatingverb:animate/inanimate	59	275.115	Mouthing	39	275.115	LN03F47WDC.eaf	NonPlainVerb	South
TEACH	330	295.33	RH-IDgloss	Indicatingverb:animate/inanimate	77	295.33	Mouthing	58	295.33	LN04F41WHC.eaf	NonPlainVerb	South
TEACH	332	295.885	RH-IDgloss	Indicatingverb:animate/inanimate	79	295.885	Mouthing	59	295.885	LN04F41WHC.eaf	NonPlainVerb	South
TEACH02	37	176.566	RH-IDgloss	Plainverb	9	176.566	Mouthing	9	176.566	GW20M79WHN.eaf	PlainVerb	North
TEMPT	32	303.134	RH-IDgloss	Non-Plainverb	8	303.134	MG	8	303.134	GW08M22WHN.eaf	NonPlainVerb	North
TEXT-TO	96	50.591	RH-IDgloss	Non-Plainverb	16	50.591	Mouthing	16	50.591	BF21M23WHN.eaf	NonPlainVerb	North
TEXT-TO	44	81.135	RH-IDgloss	Indicatingverb:animate/inanimate	6	81.135	Mouthing	6	81.135	LN20M46WHC.eaf	NonPlainVerb	South
TEXT-TO	79	60.93	RH-IDgloss	Indicatingverb:animate/inanimate	24	60.93	Mouthing	18	60.93	LN21F59WDC.eaf	NonPlainVerb	South
TEXT-TO	83	62.655	RH-IDgloss	Indicatingverb:animate/inanimate	26	62.655	Mouthing	19	62.655	LN21F59WDC.eaf	NonPlainVerb	South
THANK	72	44.166	RH-IDgloss	Non-Plainverb	19	44.166	Mouthing	19	44.166	BF10F44WHN.eaf	NonPlainVerb	North
THANK	73	44.663	RH-IDgloss	Non-Plainverb	20	44.663	Mouthing	20	44.663	BF10F44WHN.eaf	NonPlainVerb	North
THANK	38	52.681	RH-IDgloss	Indicatingverb:animate/inanimate	8	52.681	Mouthing	5	52.681	BL01M86WDC.eaf	NonPlainVerb	South
THANK	81	76.1	RH-IDgloss	Indicatingverb:animate/inanimate	25	76.1	Mouthing	18	76.1	BL01M86WDC.eaf	NonPlainVerb	South
THANK	123	130.516	RH-IDgloss	Indicatingverb:animate/inanimate	50	130.516	Mouthing	33	130.516	BL01M86WDC.eaf	NonPlainVerb	South
THANK	249	317.691	RH-IDgloss	Indicatingverb:animate/inanimate	99	317.691	Mouthing	67	317.691	BL01M86WDC.eaf	NonPlainVerb	South
THANK	19	10.37	RH-IDgloss	Non-Plainverb	5	10.37	Mouthing	5	10.37	GW09F56WHN.eaf	NonPlainVerb	North
THANK	26	9.681	RH-IDgloss	Non-Plainverb	5	9.681	Mouthing	5	9.681	GW24F22WDN.eaf	NonPlainVerb	North
THIEF	93	54.555	RH-IDgloss	Plain/locatableverb	15	54.555	None	12	54.555	LN11F57WDC.eaf	NonPlainVerb	South
THINK	27	139.309	RH-IDgloss	Plainverb	2	139.309	None	2	139.309	BF07M54WHN.eaf	PlainVerb	North
THINK	10	3.934	RH-IDgloss	Plainverb	2	3.934	Mouthing	2	3.934	BF08F54WHN.eaf	PlainVerb	North
THINK	38	16.015	RH-IDgloss	Plainverb	8	16.015	Mouthing	8	16.015	BF08F54WHN.eaf	PlainVerb	North
THINK	45	18.062	RH-IDgloss	Plainverb	9	18.062	Mouthing	9	18.062	BF08F54WHN.eaf	PlainVerb	North
THINK	46	18.264	RH-IDgloss	Plainverb	10	18.264	Mouthing	10	18.264	BF08F54WHN.eaf	PlainVerb	North
THINK	37	18.012	LH-IDgloss	Plainverb	5	18.012	Mouthing	5	18.012	BF14F55WHN.eaf	PlainVerb	North
THINK	86	27.653	RH-IDgloss	Plainverb	20	27.653	MG	20	27.653	BF16F16WDN.eaf	PlainVerb	North
THINK	39	10.925	RH-IDgloss	Plainverb	13	10.925	Mouthing	13	10.925	BF16F16WDN.eaf	PlainVerb	North
THINK	9	2.334	RH-IDgloss	Plainverb	2	2.334	Mouthing	3	2.334	BF19F69WHN.eaf	PlainVerb	North
THINK	89	42.077	RH-IDgloss	Plainverb	24	42.077	Mouthing	24	42.077	BF24M47WHN.eaf	PlainVerb	North
THINK	171	266.282	RH-IDgloss	Plainverb	6	266.282	Mouthing	5	266.282	BL04M74WHC.eaf	PlainVerb	South
THINK	80	51.884	RH-IDgloss	Plainverb	12	51.884	Mouthing	11	51.884	BL05M64WDC.eaf	PlainVerb	South
THINK	84	52.724	RH-IDgloss	Plainverb	13	52.724	Mouthing	12	52.724	BL05M64WDC.eaf	PlainVerb	South
THINK	95	101.145	RH-IDgloss	Plainverb	15	101.145	Mouthing	14	101.145	BL07F35WDC.eaf	PlainVerb	South
THINK	18	23.133	RH-IDgloss	Plainverb	6	23.133	Mouthing	4	23.133	BL08M26WDC.eaf	PlainVerb	South
THINK	43	47.968	RH-IDgloss	Plainverb	11	47.968	Mouthing	8	47.968	BL08M26WDC.eaf	PlainVerb	South
THINK	49	79.784	RH-IDgloss	Plainverb	10	79.784	Mouthing	11	79.784	BL09F45WHC.eaf	PlainVerb	South
THINK	82	100.706	RH-IDgloss	Plainverb	15	100.706	Mouthing	16	100.706	BL09F45WHC.eaf	PlainVerb	South
THINK	87	106.83	RH-IDgloss	Plainverb	17	106.83	Mouthing	18	106.83	BL09F45WHC.eaf	PlainVerb	South
THINK	15	14.453	RH-IDgloss	Plainverb	4	14.453	None	4	14.453	BL13F26WDC.eaf	PlainVerb	South
THINK	33	25.573	RH-IDgloss	Plainverb	7	25.573	Mouthing	6	25.573	BL13F26WDC.eaf	PlainVerb	South
THINK	27	33.815	RH-IDgloss	Plainverb	5	33.815	Mouthing	4	33.815	BL15F51WDC.eaf	PlainVerb	South
THINK	13	24.254	RH-IDgloss	Plainverb	4	24.254	Mouthing	3	24.254	BL16F46WDC.eaf	PlainVerb	South
THINK	99	99.467	RH-IDgloss	Plainverb	24	99.467	Mouthing	18	99.467	BL21M37BHC.eaf	PlainVerb	South
THINK	75	193.863	RH-IDgloss	Plainverb	19	193.863	Mouthing	18	193.863	BL23F51WDC.eaf	PlainVerb	South
THINK	80	195.313	RH-IDgloss	Plainverb	20	195.313	Mouthing	19	195.313	BL23F51WDC.eaf	PlainVerb	South
THINK	3	0.29	RH-IDgloss	Plainverb	2	0.29	None	2	0.29	BL24F51WDC.eaf	PlainVerb	South
THINK	38	18.047	RH-IDgloss	Plainverb	7	18.047	Mouthing	6	18.047	BL28F60WDC.eaf	PlainVerb	South
THINK	67	165.792	LH-IDgloss	Plainverb	9	165.792	None	8	165.792	BL29F55WDC.eaf	PlainVerb	South
THINK	24	22.146	RH-IDgloss	Plainverb	6	22.146	Mouthing	6	22.146	BL32M28WDC.eaf	PlainVerb	South
THINK	103	91.21	RH-IDgloss	Plainverb	26	91.21	Mouthing	26	91.21	BL32M28WDC.eaf	PlainVerb	South
THINK	23	8.451	LH-IDgloss	Plainverb	4	8.451	None	4	8.451	GW01M29WDN.eaf	PlainVerb	North
THINK	19	229.033	RH-IDgloss	Plainverb	2	229.033	Mouthing	2	229.033	GW02M33WHN.eaf	PlainVerb	North
THINK	88	176.956	RH-IDgloss	Plainverb	15	176.956	MG	16	176.956	GW03F35WHN.eaf	PlainVerb	North
THINK	97	179.653	RH-IDgloss	Plainverb	17	179.653	Mouthing	18	179.653	GW03F35WHN.eaf	PlainVerb	North
THINK	85	412.076	RH-IDgloss	Plainverb	17	412.076	MG	17	412.076	GW05F44WHN.eaf	PlainVerb	North
THINK	78	27.197	RH-IDgloss	Plainverb	16	27.197	MG	16	27.197	GW07M23WDN.eaf	PlainVerb	North
THINK	47	308.331	RH-IDgloss	Plainverb	13	308.331	MG	13	308.331	GW08M22WHN.eaf	PlainVerb	North
THINK	66	315.658	RH-IDgloss	Plainverb	18	315.658	MG	18	315.658	GW08M22WHN.eaf	PlainVerb	North
THINK	23	300.389	RH-IDgloss	Plainverb	6	300.389	Mouthing	6	300.389	GW08M22WHN.eaf	PlainVerb	North
THINK	67	39.725	RH-IDgloss	Plainverb	17	39.725	Mouthing	17	39.725	GW09F56WHN.eaf	PlainVerb	North
THINK	74	44.403	RH-IDgloss	Plainverb	19	44.403	Mouthing	19	44.403	GW09F56WHN.eaf	PlainVerb	North
THINK	82	50.173	RH-IDgloss	Plainverb	21	50.173	Mouthing	21	50.173	GW09F56WHN.eaf	PlainVerb	North
THINK	79	386.82	RH-IDgloss	Plainverb	20	386.82	None	21	386.82	GW12F85WHN.eaf	PlainVerb	North
THINK	20	163.461	RH-IDgloss	Plainverb	4	163.461	Mouthing	4	163.461	GW20M79WHN.eaf	PlainVerb	North
THINK	90	45.225	RH-IDgloss	Plainverb	22	45.225	Mouthing	24	45.225	GW21M73WHN.eaf	PlainVerb	North
THINK	86	35.606	RH-IDgloss	Plainverb	16	35.606	Mouthing	16	35.606	GW24F22WDN.eaf	PlainVerb	North
THINK	90	37.284	RH-IDgloss	Plainverb	18	37.284	Mouthing	18	37.284	GW24F22WDN.eaf	PlainVerb	North
THINK	233	239.685	RH-IDgloss	Plainverb	48	239.685	Mouthing	33	239.685	LN03F47WDC.eaf	PlainVerb	South
THINK	9	10.77	RH-IDgloss	Plainverb	4	10.77	Mouthing	4	10.77	LN04F41WHC.eaf	PlainVerb	South
THINK	37	24.725	RH-IDgloss	Plainverb	9	24.725	Mouthing	8	24.725	LN04F41WHC.eaf	PlainVerb	South
THINK	49	31.45	RH-IDgloss	Plainverb	11	31.45	Mouthing	10	31.45	LN04F41WHC.eaf	PlainVerb	South
THINK	110	62.09	RH-IDgloss	Plainverb	29	62.09	None	24	62.09	LN04F41WHC.eaf	PlainVerb	South
THINK	50	120.565	LH-IDgloss	Plainverb	4	120.565	MG	3	120.565	LN10M25WDC.eaf	PlainVerb	South
THINK	29	20.195	RH-IDgloss	Plainverb	6	20.195	MG	6	20.195	LN11F57WDC.eaf	PlainVerb	South
THINK	75	43.525	RH-IDgloss	Plainverb	7	43.525	MG	6	43.525	LN15M54AHC.eaf	PlainVerb	South
THINK	4	8.575	LH-IDgloss	Plainverb	2	8.575	Mouthing	2	8.575	LN24M31BHC.eaf	PlainVerb	South
THINK	2	3.23	RH-IDgloss	Plainverb	2	3.23	Mouthing	2	3.23	LN26M77WHC.eaf	PlainVerb	South
THINK	37	31.215	RH-IDgloss	Plainverb	9	31.215	Mouthing	6	31.215	LN27F54WDC.eaf	PlainVerb	South
THINK	85	163.365	RH-IDgloss	Plainverb	26	163.365	Mouthing	15	163.365	LN33F41WDC.eaf	PlainVerb	South
THINK	41	29.08	RH-IDgloss	Plainverb	15	29.08	MG	8	29.08	LN36F69WHC.eaf	PlainVerb	South
TICK02	87	54.72	RH-IDgloss	Plain/locatableverb	10	54.72	MG	8	54.72	LN19M46WHC.eaf	NonPlainVerb	South
TICK02	97	59.32	RH-IDgloss	Plain/locatableverb	13	59.32	MG	10	59.32	LN19M46WHC.eaf	NonPlainVerb	South
TICK02	85	53.795	RH-IDgloss	Plain/locatableverb	8	53.795	MG	7	53.795	LN19M46WHC.eaf	NonPlainVerb	South
TIDY	22	119.975	RH-IDgloss	Non-Plainverb	4	119.975	Mouthing	4	119.975	BF20F64WHN.eaf	NonPlainVerb	North
TOP	31	196.692	RH-IDgloss	Non-Plainverb	5	196.692	Mouthing	6	196.692	BF02M25WDN.eaf	NonPlainVerb	North
TOUCH	41	11.49	RH-IDgloss	Non-Plainverb	14	11.49	MG	14	11.49	BF16F16WDN.eaf	NonPlainVerb	North
TOUCH	44	205.461	RH-IDgloss	Non-Plainverb	8	205.461	None	8	205.461	BF18M57WHN.eaf	NonPlainVerb	North
TOUCH	40	18.974	RH-IDgloss	Indicatingverb:animate/inanimate	8	18.974	None	7	18.974	BL28F60WDC.eaf	NonPlainVerb	South
TOUCH	94	393.954	RH-IDgloss	Non-Plainverb	25	393.954	None	26	393.954	GW12F85WHN.eaf	NonPlainVerb	North
TOUCH	21	11.289	RH-IDgloss	Non-Plainverb	9	11.289	None	9	11.289	GW16F59WHN.eaf	NonPlainVerb	North
TOUCH	22	11.568	RH-IDgloss	Non-Plainverb	10	11.568	None	10	11.568	GW16F59WHN.eaf	NonPlainVerb	North
TOUCH	23	11.852	RH-IDgloss	Non-Plainverb	11	11.852	None	11	11.852	GW16F59WHN.eaf	NonPlainVerb	North
TOUCH	26	13.005	RH-IDgloss	Non-Plainverb	13	13.005	Mouthing	13	13.005	GW16F59WHN.eaf	NonPlainVerb	North
TOUCH	27	13.33	RH-IDgloss	Non-Plainverb	14	13.33	Mouthing	14	13.33	GW16F59WHN.eaf	NonPlainVerb	North
TOUCH	75	36.089	RH-IDgloss	Non-Plainverb	23	36.089	None	23	36.089	GW16F59WHN.eaf	NonPlainVerb	North
TOUCH02	67	31.398	RH-IDgloss	Non-Plainverb	19	31.398	None	19	31.398	BF24M47WHN.eaf	NonPlainVerb	North
TOUCH02	397	329.09	RH-IDgloss	Plain/locatableverb	84	329.09	Mouthing	51	329.09	LN03F47WDC.eaf	NonPlainVerb	South
TRANSLATE	326	293.77	RH-IDgloss	Plain/locatableverb	73	293.77	None	56	293.77	LN04F41WHC.eaf	NonPlainVerb	South
TRANSLATE	327	294.33	RH-IDgloss	Plain/locatableverb	74	294.33	None	57	294.33	LN04F41WHC.eaf	NonPlainVerb	South
TRAVEL	79	81.985	RH-IDgloss	Indicatingverb:locative	11	81.985	Mouthing	10	81.985	BL07F35WDC.eaf	NonPlainVerb	South
TRY	101	107.155	RH-IDgloss	Plain/locatableverb	17	107.155	Mouthing	16	107.155	BL07F35WDC.eaf	NonPlainVerb	South
TRY	84	89.668	RH-IDgloss	Plain/locatableverb	22	89.668	Mouthing	16	89.668	BL21M37BHC.eaf	NonPlainVerb	South
TRY	84	411.433	RH-IDgloss	Non-Plainverb	16	411.433	Mouthing	16	411.433	GW05F44WHN.eaf	NonPlainVerb	North
TRY	440	489.89	RH-IDgloss	Plain/locatableverb	108	489.89	Mouthing	73	489.89	LN04F41WHC.eaf	NonPlainVerb	South
UNDERSTAND	82	128.534	RH-IDgloss	Plainverb	13	128.534	Mouthing	13	128.534	BF06M42WHN.eaf	PlainVerb	North
UNDERSTAND	53	22.394	RH-IDgloss	Plainverb	13	22.394	Mouthing	13	22.394	BF08F54WHN.eaf	PlainVerb	North
UNDERSTAND	39	21.822	RH-IDgloss	Plainverb	8	21.822	Mouthing	8	21.822	BF25F29WHN.eaf	PlainVerb	North
UNDERSTAND	36	112.076	RH-IDgloss	Plainverb	5	112.076	MG	14	112.076	BL03F70WHC.eaf	PlainVerb	South
UNDERSTAND	64	32.01	RH-IDgloss	Plainverb	7	32.01	Mouthing	6	32.01	BL31M37WDC.eaf	PlainVerb	South
UNDERSTAND	85	29.312	RH-IDgloss	Plainverb	18	29.312	Mouthing	18	29.312	GW07M23WDN.eaf	PlainVerb	North
UNDERSTAND	25	18.385	RH-IDgloss	Plainverb	5	18.385	Mouthing	5	18.385	LN11F57WDC.eaf	PlainVerb	South
UNDERSTAND	101	115.365	RH-IDgloss	Plainverb	30	115.365	Mouthing	23	115.365	LN21F59WDC.eaf	PlainVerb	South
UNDERSTAND	33	23.375	RH-IDgloss	Plainverb	12	23.375	MG	8	23.375	LN29M73WHC.eaf	PlainVerb	South
UNFAMILIAR	67	22.513	RH-IDgloss	Indicatingverb:animate/inanimate	16	22.513	Mouthing	13	22.513	LN14F22ADC.eaf	NonPlainVerb	South
UNIT	110	146.13	RH-IDgloss	Plain/locatableverb	23	146.13	MG	15	146.13	LN06F44WHC.eaf	NonPlainVerb	South
UP	61	155.344	RH-IDgloss	Non-Plainverb	8	155.344	Mouthing	9	155.344	BF07M54WHN.eaf	NonPlainVerb	North
UP	16	6.451	RH-IDgloss	Non-Plainverb	4	6.451	None	4	6.451	BF08F54WHN.eaf	NonPlainVerb	North
URINATE	88	36.37	RH-IDgloss	Non-Plainverb	17	36.37	Mouthing	17	36.37	GW24F22WDN.eaf	PlainVerb	North
USE02	46	109.85	RH-IDgloss	Plainverb	11	109.85	Mouthing	10	109.85	LN18F41WDC.eaf	PlainVerb	South
USE02	60	100.135	RH-IDgloss	Plainverb	10	100.135	Mouthing	7	100.135	LN23M33WDC.eaf	PlainVerb	South
VANISH	81	43.668	RH-IDgloss	Non-Plainverb	11	43.668	MG	12	43.668	BF05F45WDN.eaf	NonPlainVerb	North
VANISH	35	43.86	LH-IDgloss	Non-Plainverb	3	43.86	MG	13	43.86	BF05F45WDN.eaf	NonPlainVerb	North
VANISH	82	44.132	RH-IDgloss	Non-Plainverb	12	44.132	MG	14	44.132	BF05F45WDN.eaf	NonPlainVerb	North
VANISH	36	44.355	LH-IDgloss	Non-Plainverb	4	44.355	MG	15	44.355	BF05F45WDN.eaf	NonPlainVerb	North
VANISH	90	47.862	RH-IDgloss	Non-Plainverb	15	47.862	MG	18	47.862	BF05F45WDN.eaf	NonPlainVerb	North
VIEW	20	12.673	RH-IDgloss	Non-Plainverb	4	12.673	None	6	12.673	GW21M73WHN.eaf	NonPlainVerb	North
VIEW	75	38.595	RH-IDgloss	Non-Plainverb	19	38.595	Mouthing	21	38.595	GW21M73WHN.eaf	NonPlainVerb	North
VISIT	64	25.629	RH-IDgloss	Indicatingverb:animate/inanimate	13	25.629	Mouthing	11	25.629	BL10F44WHC.eaf	NonPlainVerb	South
VISIT	102	90.615	RH-IDgloss	Indicatingverb:animate/inanimate	25	90.615	None	25	90.615	BL32M28WDC.eaf	NonPlainVerb	South
VISIT02	41	202.413	RH-IDgloss	Non-Plainverb	7	202.413	Mouthing	8	202.413	BF02M25WDN.eaf	NonPlainVerb	North
VISIT02	59	210.855	RH-IDgloss	Non-Plainverb	10	210.855	Mouthing	11	210.855	BF02M25WDN.eaf	NonPlainVerb	North
VISIT02	21	11.61	RH-IDgloss	Non-Plainverb	3	11.61	Mouthing	3	11.61	BF10F44WHN.eaf	NonPlainVerb	North
VISIT02	22	12.456	RH-IDgloss	Non-Plainverb	4	12.456	Mouthing	4	12.456	BF10F44WHN.eaf	NonPlainVerb	North
VISIT02	88	54.255	RH-IDgloss	Non-Plainverb	23	54.255	Mouthing	24	54.255	BF10F44WHN.eaf	NonPlainVerb	North
VOLUNTEER	184	201.687	RH-IDgloss	Plainverb	69	201.687	Mouthing	46	201.687	BL01M86WDC.eaf	PlainVerb	South
VOLUNTEER02	215	302.841	RH-IDgloss	Plainverb	78	302.841	None	53	302.841	BL01M86WDC.eaf	PlainVerb	South
VOLUNTEER02	239	313.061	RH-IDgloss	Plainverb	90	313.061	None	62	313.061	BL01M86WDC.eaf	PlainVerb	South
VOLUNTEER02	237	311.021	RH-IDgloss	Plainverb	89	311.021	None	61	311.021	BL01M86WDC.eaf	PlainVerb	South
VOLUNTEER02	240	313.561	RH-IDgloss	Plainverb	91	313.561	None	63	313.561	BL01M86WDC.eaf	PlainVerb	South
WAIT	74	140.74	RH-IDgloss	Plainverb	11	140.74	Mouthing	11	140.74	BF04F59OHN.eaf	PlainVerb	North
WAIT	76	141.12	RH-IDgloss	Plainverb	12	141.12	Mouthing	12	141.12	BF04F59OHN.eaf	PlainVerb	North
WAIT	81	142.848	RH-IDgloss	Plainverb	13	142.848	Mouthing	13	142.848	BF04F59OHN.eaf	PlainVerb	North
WAIT	60	160.385	LH-IDgloss	Plain/locatableverb	7	160.385	Mouthing	6	160.385	BL29F55WDC.eaf	PlainVerb	South
WAIT	63	162.735	LH-IDgloss	Plain/locatableverb	8	162.735	Mouthing	7	162.735	BL29F55WDC.eaf	PlainVerb	South
WAIT	76	169.882	LH-IDgloss	Plain/locatableverb	11	169.882	Mouthing	10	169.882	BL29F55WDC.eaf	PlainVerb	South
WAIT	25	8.94	RH-IDgloss	Non-Plainverb	6	8.94	Mouthing	6	8.94	GW07M23WDN.eaf	PlainVerb	North
WAIT	73	37.053	RH-IDgloss	Non-Plainverb	18	37.053	Mouthing	20	37.053	GW21M73WHN.eaf	PlainVerb	North
WAIT	102	57.365	RH-IDgloss	Plainverb	24	57.365	MG	20	57.365	LN04F41WHC.eaf	PlainVerb	South
WAIT	85	128.29	RH-IDgloss	Plain/locatableverb	22	128.29	Mouthing	20	128.29	LN18F41WDC.eaf	PlainVerb	South
WAKE	22	253.811	RH-IDgloss	Plainverb	5	253.811	None	5	253.811	BF22M22WHN.eaf	PlainVerb	North
WAKE	69	42.223	RH-IDgloss	Plainverb	26	42.223	Mouthing	18	42.223	LN26M77WHC.eaf	PlainVerb	South
WALK	95	148.764	RH-IDgloss	Non-Plainverb	16	148.764	Mouthing	16	148.764	BF04F59OHN.eaf	NonPlainVerb	North
WALK	54	22.331	RH-IDgloss	Non-Plainverb	8	22.331	Mouthing	8	22.331	BF11F67WHN.eaf	NonPlainVerb	North
WALK	91	226.708	RH-IDgloss	Non-Plainverb	16	226.708	MG	16	226.708	BF18M57WHN.eaf	NonPlainVerb	North
WALK	69	31.968	RH-IDgloss	Non-Plainverb	12	31.968	Mouthing	12	31.968	GW04M43WDN.eaf	NonPlainVerb	North
WALK	53	19.769	RH-IDgloss	Non-Plainverb	13	19.769	Mouthing	13	19.769	GW13M50WHN.eaf	NonPlainVerb	North
WALK	35	19.908	RH-IDgloss	Non-Plainverb	8	19.908	Mouthing	8	19.908	GW15F60WHN.eaf	NonPlainVerb	North
WALK	209	220.205	RH-IDgloss	Plain/locatableverb	41	220.205	MG	26	220.205	LN03F47WDC.eaf	NonPlainVerb	South
WALK	442	352.16	RH-IDgloss	Indicatingverb:locative	93	352.16	Mouthing	56	352.16	LN03F47WDC.eaf	NonPlainVerb	South
WALK	206	188.685	RH-IDgloss	Indicatingverb:locative	51	188.685	MG	38	188.685	LN04F41WHC.eaf	NonPlainVerb	South
WALK	218	193.49	RH-IDgloss	Indicatingverb:locative	52	193.49	MG	39	193.49	LN04F41WHC.eaf	NonPlainVerb	South
WALK	221	195.485	RH-IDgloss	Indicatingverb:locative	54	195.485	MG	41	195.485	LN04F41WHC.eaf	NonPlainVerb	South
WALK	235	203.085	RH-IDgloss	Indicatingverb:locative	55	203.085	MG	42	203.085	LN04F41WHC.eaf	NonPlainVerb	South
WALK	252	209.73	RH-IDgloss	Indicatingverb:locative	59	209.73	MG	46	209.73	LN04F41WHC.eaf	NonPlainVerb	South
WALK	31	21.05	RH-IDgloss	Indicatingverb:locative	8	21.05	Mouthing	7	21.05	LN04F41WHC.eaf	NonPlainVerb	South
WALK	237	204.285	RH-IDgloss	Indicatingverb:locative	56	204.285	Mouthing	43	204.285	LN04F41WHC.eaf	NonPlainVerb	South
WALK-AROUND	19	8.877	RH-IDgloss	Non-Plainverb	3	8.877	MG	3	8.877	BF11F67WHN.eaf	NonPlainVerb	North
WALK-AROUND	22	10.581	RH-IDgloss	Non-Plainverb	4	10.581	MG	4	10.581	BF11F67WHN.eaf	NonPlainVerb	North
WALK-AROUND	224	231.96	RH-IDgloss	Plain/locatableverb	45	231.96	None	30	231.96	LN03F47WDC.eaf	NonPlainVerb	South
WALK-AROUND	32	20.685	RH-IDgloss	Indicatingverb:locative	14	20.685	Mouthing	7	20.685	LN36F69WHC.eaf	NonPlainVerb	South
WALK03	77	31.535	RH-IDgloss	Non-Plainverb	19	31.535	None	19	31.535	BF08F54WHN.eaf	NonPlainVerb	North
WALK03	104	66.333	RH-IDgloss	Non-Plainverb	25	66.333	Mouthing	26	66.333	BF10F44WHN.eaf	NonPlainVerb	North
WANT	10	3.738	RH-IDgloss	Plainverb	3	3.738	None	3	3.738	BF01F28WDN.eaf	PlainVerb	North
WANT	27	10.976	RH-IDgloss	Plainverb	5	10.976	Mouthing	5	10.976	BF01F28WDN.eaf	PlainVerb	North
WANT	16	11.225	LH-IDgloss	Plainverb	2	11.225	Mouthing	6	11.225	BF01F28WDN.eaf	PlainVerb	North
WANT	28	11.413	RH-IDgloss	Plainverb	6	11.413	Mouthing	7	11.413	BF01F28WDN.eaf	PlainVerb	North
WANT	17	11.567	LH-IDgloss	Plainverb	3	11.567	Mouthing	8	11.567	BF01F28WDN.eaf	PlainVerb	North
WANT	30	12.188	RH-IDgloss	Plainverb	7	12.188	None	9	12.188	BF01F28WDN.eaf	PlainVerb	North
WANT	18	12.461	LH-IDgloss	Plainverb	4	12.461	None	10	12.461	BF01F28WDN.eaf	PlainVerb	North
WANT	49	17.326	RH-IDgloss	Plainverb	10	17.326	Mouthing	13	17.326	BF01F28WDN.eaf	PlainVerb	North
WANT	85	31.176	RH-IDgloss	Plainverb	17	31.176	Mouthing	20	31.176	BF01F28WDN.eaf	PlainVerb	North
WANT	59	111.908	RH-IDgloss	Plainverb	9	111.908	Mouthing	9	111.908	BF06M42WHN.eaf	PlainVerb	North
WANT	15	6.274	RH-IDgloss	Plainverb	3	6.274	Mouthing	3	6.274	BF08F54WHN.eaf	PlainVerb	North
WANT	24	11.931	RH-IDgloss	Plainverb	5	11.931	Mouthing	5	11.931	BF11F67WHN.eaf	PlainVerb	North
WANT	35	111.039	RH-IDgloss	Plainverb	2	111.039	Mouthing	2	111.039	BF12M74WHN.eaf	PlainVerb	North
WANT	99	218.774	RH-IDgloss	Plainverb	22	218.774	Mouthing	22	218.774	BF13M53WHN.eaf	PlainVerb	North
WANT	72	33.372	LH-IDgloss	Plainverb	15	33.372	Mouthing	15	33.372	BF14F55WHN.eaf	PlainVerb	North
WANT	9	1.49	RH-IDgloss	Plainverb	3	1.49	Mouthing	3	1.49	BF16F16WDN.eaf	PlainVerb	North
WANT	13	2.774	RH-IDgloss	Plainverb	4	2.774	Mouthing	4	2.774	BF16F16WDN.eaf	PlainVerb	North
WANT	14	3.081	RH-IDgloss	Plainverb	5	3.081	Mouthing	5	3.081	BF16F16WDN.eaf	PlainVerb	North
WANT	87	30.07	LH-IDgloss	Plainverb	16	30.07	Mouthing	16	30.07	BF17F51WHN.eaf	PlainVerb	North
WANT	65	276.806	RH-IDgloss	Plainverb	15	276.806	None	15	276.806	BF22M22WHN.eaf	PlainVerb	North
WANT	35	277.005	LH-IDgloss	Plainverb	2	277.005	None	16	277.005	BF22M22WHN.eaf	PlainVerb	North
WANT	72	279.928	RH-IDgloss	Plainverb	18	279.928	Mouthing	19	279.928	BF22M22WHN.eaf	PlainVerb	North
WANT	93	289.293	RH-IDgloss	Plainverb	24	289.293	Mouthing	25	289.293	BF22M22WHN.eaf	PlainVerb	North
WANT	53	244.949	RH-IDgloss	Plainverb	8	244.949	Mouthing	8	244.949	BF23F39WHN.eaf	PlainVerb	North
WANT	40	22.528	RH-IDgloss	Plainverb	9	22.528	Mouthing	9	22.528	BF25F29WHN.eaf	PlainVerb	North
WANT	209	299.701	RH-IDgloss	Plainverb	76	299.701	Mouthing	52	299.701	BL01M86WDC.eaf	PlainVerb	South
WANT	166	263.502	RH-IDgloss	Plainverb	4	263.502	Mouthing	4	263.502	BL04M74WHC.eaf	PlainVerb	South
WANT	176	270.349	RH-IDgloss	Plainverb	10	270.349	Mouthing	9	270.349	BL04M74WHC.eaf	PlainVerb	South
WANT	67	76.114	RH-IDgloss	Plainverb	6	76.114	Mouthing	6	76.114	BL06M59WDC.eaf	PlainVerb	South
WANT	45	48.538	RH-IDgloss	Plainverb	12	48.538	Mouthing	9	48.538	BL08M26WDC.eaf	PlainVerb	South
WANT	10	3.48	RH-IDgloss	Plainverb	4	3.48	Mouthing	4	3.48	BL24F51WDC.eaf	PlainVerb	South
WANT	80	66.814	RH-IDgloss	Plainverb	10	66.814	Mouthing	7	66.814	BL30M65WDC.eaf	PlainVerb	South
WANT	65	32.34	RH-IDgloss	Plainverb	8	32.34	Mouthing	7	32.34	BL31M37WDC.eaf	PlainVerb	South
WANT	12	140.014	RH-IDgloss	Plainverb	2	140.014	None	2	140.014	GW05F44WHN.eaf	PlainVerb	North
WANT	2	0.01	RH-IDgloss	Plainverb	2	0.01	Mouthing	2	0.01	GW06F43WHN.eaf	PlainVerb	North
WANT	97	27.115	RH-IDgloss	Plainverb	22	27.115	Mouthing	22	27.115	GW06F43WHN.eaf	PlainVerb	North
WANT	35	390.201	RH-IDgloss	Plainverb	5	390.201	Mouthing	5	390.201	GW14F49WHN.eaf	PlainVerb	North
WANT	36	390.488	RH-IDgloss	Plainverb	6	390.488	Mouthing	6	390.488	GW14F49WHN.eaf	PlainVerb	North
WANT	9	5.293	RH-IDgloss	Plainverb	4	5.293	Mouthing	4	5.293	GW16F59WHN.eaf	PlainVerb	North
WANT	24	12.247	RH-IDgloss	Plainverb	12	12.247	Mouthing	12	12.247	GW16F59WHN.eaf	PlainVerb	North
WANT	22	155.504	RH-IDgloss	Plainverb	3	155.504	Mouthing	3	155.504	GW18M38AHN.eaf	PlainVerb	North
WANT	46	24.255	RH-IDgloss	Plainverb	11	24.255	Mouthing	13	24.255	GW21M73WHN.eaf	PlainVerb	North
WANT	51	26.497	RH-IDgloss	Plainverb	12	26.497	Mouthing	14	26.497	GW21M73WHN.eaf	PlainVerb	North
WANT	56	28.678	RH-IDgloss	Plainverb	14	28.678	Mouthing	16	28.678	GW21M73WHN.eaf	PlainVerb	North
WANT	78	203.125	RH-IDgloss	Plainverb	15	203.125	None	16	203.125	GW23M22WDN.eaf	PlainVerb	North
WANT	411	333.925	RH-IDgloss	Plainverb	89	333.925	Mouthing	54	333.925	LN03F47WDC.eaf	PlainVerb	South
WANT	31	20.56	RH-IDgloss	Plainverb	7	20.56	Mouthing	7	20.56	LN11F57WDC.eaf	PlainVerb	South
WANT	3	1.073	RH-IDgloss	Plainverb	2	1.073	Mouthing	2	1.073	LN14F22ADC.eaf	PlainVerb	South
WANT	81	27.478	RH-IDgloss	Plainverb	24	27.478	Mouthing	18	27.478	LN14F22ADC.eaf	PlainVerb	South
WANT	91	56.72	RH-IDgloss	Plainverb	12	56.72	Mouthing	9	56.72	LN19M46WHC.eaf	PlainVerb	South
WANT	7	2.69	RH-IDgloss	Plainverb	4	2.69	Mouthing	3	2.69	LN21F59WDC.eaf	PlainVerb	South
WANT	13	6.33	RH-IDgloss	Plainverb	6	6.33	Mouthing	5	6.33	LN21F59WDC.eaf	PlainVerb	South
WANT	35	24.65	RH-IDgloss	Plainverb	14	24.65	Mouthing	10	24.65	LN29M73WHC.eaf	PlainVerb	South
WANT	87	32.015	RH-IDgloss	Plainverb	22	32.015	Mouthing	15	32.015	LN35M33WDC.eaf	PlainVerb	South
WANT	62	43.99	RH-IDgloss	Plainverb	19	43.99	Mouthing	11	43.99	LN36F69WHC.eaf	PlainVerb	South
WANT-NOT	98	218.099	RH-IDgloss	Plainverb	21	218.099	Mouthing	21	218.099	BF13M53WHN.eaf	PlainVerb	North
WARN	89	54.584	RH-IDgloss	Indicatingverb:animate/inanimate	15	54.584	MG	13	54.584	BL05M64WDC.eaf	NonPlainVerb	South
WARN	45	49.081	RH-IDgloss	Indicatingverb:animate/inanimate	3	49.081	MG	3	49.081	BL06M59WDC.eaf	NonPlainVerb	South
WARN	47	49.981	RH-IDgloss	Indicatingverb:animate/inanimate	4	49.981	None	4	49.981	BL06M59WDC.eaf	NonPlainVerb	South
WAVE-HAND	82	52.331	RH-IDgloss	Non-Plainverb	10	52.331	None	10	52.331	BF03M64WHN.eaf	NonPlainVerb	North
WAVE-HAND	38	13.76	RH-IDgloss	Non-Plainverb	9	13.76	Mouthing	9	13.76	GW13M50WHN.eaf	NonPlainVerb	North
WIN	59	265.654	RH-IDgloss	Non-Plainverb	10	265.654	None	10	265.654	GW02M33WHN.eaf	NonPlainVerb	North
WIN	74	406.564	RH-IDgloss	Non-Plainverb	14	406.564	Mouthing	14	406.564	GW14F49WHN.eaf	NonPlainVerb	North
WITHDRAW	26	13.374	RH-IDgloss	Non-Plainverb	7	13.374	MG	7	13.374	GW09F56WHN.eaf	PlainVerb	North
WITHDRAW	57	30.322	RH-IDgloss	Non-Plainverb	15	30.322	MG	15	30.322	GW09F56WHN.eaf	PlainVerb	North
WITHDRAW	86	178.509	RH-IDgloss	Non-Plainverb	11	178.509	MG	11	178.509	GW18M38AHN.eaf	PlainVerb	North
WITHDRAW	9	85.285	RH-IDgloss	Indicatingverb:animate/inanimate	3	85.285	Mouthing	4	85.285	LN03F47WDC.eaf	PlainVerb	South
WITHDRAW	159	91.73	RH-IDgloss	Indicatingverb:animate/inanimate	38	91.73	None	30	91.73	LN04F41WHC.eaf	PlainVerb	South
WONDER	66	198.854	RH-IDgloss	Plainverb	11	198.854	MG	11	198.854	BF13M53WHN.eaf	PlainVerb	North
WONDER	71	201.204	RH-IDgloss	Plainverb	13	201.204	MG	13	201.204	BF13M53WHN.eaf	PlainVerb	North
WONDER	84	27.13	RH-IDgloss	Plainverb	19	27.13	MG	19	27.13	BF16F16WDN.eaf	PlainVerb	North
WONDER	86	151.811	RH-IDgloss	Plainverb	10	151.811	MG	11	151.811	BF20F64WHN.eaf	PlainVerb	North
WONDER	14	16.73	RH-IDgloss	Plainverb	5	16.73	None	3	16.73	BL08M26WDC.eaf	PlainVerb	South
WONDER	82	174.342	LH-IDgloss	Plainverb	13	174.342	None	12	174.342	BL29F55WDC.eaf	PlainVerb	South
WORK	77	26.375	LH-IDgloss	Non-Plainverb	13	26.375	Mouthing	13	26.375	BF17F51WHN.eaf	NonPlainVerb	North
WORK	80	27.96	LH-IDgloss	Non-Plainverb	14	27.96	Mouthing	14	27.96	BF17F51WHN.eaf	NonPlainVerb	North
WORK	49	21.665	RH-IDgloss	Non-Plainverb	6	21.665	Mouthing	8	21.665	BF19F69WHN.eaf	NonPlainVerb	North
WORK	52	22.79	RH-IDgloss	Non-Plainverb	8	22.79	Mouthing	10	22.79	BF19F69WHN.eaf	NonPlainVerb	North
WORK	197	289.681	RH-IDgloss	Plain/locatableverb	73	289.681	Mouthing	49	289.681	BL01M86WDC.eaf	NonPlainVerb	South
WORK	223	306.681	RH-IDgloss	Plain/locatableverb	81	306.681	Mouthing	56	306.681	BL01M86WDC.eaf	NonPlainVerb	South
WORK	66	82.213	RH-IDgloss	Plainverb	14	82.213	Mouthing	12	82.213	BL13F26WDC.eaf	NonPlainVerb	South
WORK	13	16.76	RH-IDgloss	Plainverb	6	16.76	Mouthing	5	16.76	BL22M43WHC.eaf	NonPlainVerb	South
WORK	10	27.137	RH-IDgloss	Plain/locatableverb	5	27.137	Mouthing	5	27.137	BL23F51WDC.eaf	NonPlainVerb	South
WORK	13	3.1	RH-IDgloss	Non-Plainverb	4	3.1	Mouthing	4	3.1	GW06F43WHN.eaf	NonPlainVerb	North
WORK	25	7.98	RH-IDgloss	Non-Plainverb	7	7.98	Mouthing	7	7.98	GW06F43WHN.eaf	NonPlainVerb	North
WORK	32	9.925	RH-IDgloss	Non-Plainverb	9	9.925	Mouthing	9	9.925	GW06F43WHN.eaf	NonPlainVerb	North
WORK	39	11.84	RH-IDgloss	Non-Plainverb	10	11.84	Mouthing	10	11.84	GW06F43WHN.eaf	NonPlainVerb	North
WORK	66	18.62	RH-IDgloss	Non-Plainverb	15	18.62	Mouthing	15	18.62	GW06F43WHN.eaf	NonPlainVerb	North
WORK	93	26.18	RH-IDgloss	Non-Plainverb	21	26.18	Mouthing	21	26.18	GW06F43WHN.eaf	NonPlainVerb	North
WORK	237	247.885	RH-IDgloss	Plain/locatableverb	50	247.885	Mouthing	35	247.885	LN03F47WDC.eaf	NonPlainVerb	South
WORK	244	251.01	RH-IDgloss	Plain/locatableverb	52	251.01	Mouthing	36	251.01	LN03F47WDC.eaf	NonPlainVerb	South
WORK	346	306.98	RH-IDgloss	Plain/locatableverb	65	306.98	Mouthing	43	306.98	LN03F47WDC.eaf	NonPlainVerb	South
WORK	288	245.765	RH-IDgloss	Plain/locatableverb	69	245.765	Mouthing	53	245.765	LN04F41WHC.eaf	NonPlainVerb	South
WORK	12	6.45	RH-IDgloss	Plain/locatableverb	3	6.45	Mouthing	3	6.45	LN09M29WDC.eaf	NonPlainVerb	South
WORK	66	125.65	LH-IDgloss	Plain/locatableverb	8	125.65	Mouthing	7	125.65	LN10M25WDC.eaf	NonPlainVerb	South
WORK	75	131.41	LH-IDgloss	Plain/locatableverb	9	131.41	Mouthing	8	131.41	LN10M25WDC.eaf	NonPlainVerb	South
WORK	6	3.438	RH-IDgloss	Plain/locatableverb	4	3.438	Mouthing	4	3.438	LN14F22ADC.eaf	NonPlainVerb	South
WORK	25	8.758	RH-IDgloss	Plain/locatableverb	6	8.758	Mouthing	6	8.758	LN14F22ADC.eaf	NonPlainVerb	South
WORK	68	103.97	RH-IDgloss	Plain/locatableverb	13	103.97	Mouthing	10	103.97	LN23M33WDC.eaf	NonPlainVerb	South
WORRY	17	53.899	RH-IDgloss	Plainverb	4	53.899	Mouthing	6	53.899	BL09F45WHC.eaf	PlainVerb	South
WORRY	82	58.748	RH-IDgloss	Plainverb	11	58.748	Mouthing	14	58.748	BL17M43WDC.eaf	PlainVerb	South
WRITE	17	9.91	RH-IDgloss	Non-Plainverb	8	9.91	MG	8	9.91	GW11M77WHN.eaf	NonPlainVerb	North
WRITE	75	29.936	RH-IDgloss	Non-Plainverb	25	29.936	MG	25	29.936	GW13M50WHN.eaf	NonPlainVerb	North
WRITE	94	37.045	RH-IDgloss	Non-Plainverb	29	37.045	MG	29	37.045	GW13M50WHN.eaf	NonPlainVerb	North
WRITE	63	23.696	RH-IDgloss	Non-Plainverb	19	23.696	Mouthing	19	23.696	GW13M50WHN.eaf	NonPlainVerb	North
WRITE	65	24.562	RH-IDgloss	Non-Plainverb	21	24.562	Mouthing	21	24.562	GW13M50WHN.eaf	NonPlainVerb	North
WRITE	67	25.644	RH-IDgloss	Non-Plainverb	23	25.644	Mouthing	23	25.644	GW13M50WHN.eaf	NonPlainVerb	North
