# Supplementary material for: Sociolinguistic Variation in Mouthings in British Sign Language: A Corpus-Based Study
Source: Lang Speech. 2022 Jul 28;66(2):412–41. doi: 10.1177/00238309221107002 (PMC10230597; doi:10.1177/00238309221107002)
Supplement: sj-csv-2-las-10.1177_00238309221107002 – Supplemental material for Sociolinguistic Variation in Mouthings in British Sign Language: A Corpus-Based Study [file sj-csv-2-las-10.1177_00238309221107002.csv]

	region	participant	gender	age4Cats	ethnicity	LB	participantCode
1	BM	BM01F64OH	Female	O	O	H	BM01
2	BM	BM02F62WH	Female	O	W	H	BM02
3	BM	BM03M40WD	Male	M	W	D	BM03
4	BM	BM04M46WD	Male	M	W	D	BM04
5	BM	BM05M52WH	Male	O	W	H	BM05
6	BM	BM06F56WD	Female	O	W	D	BM06
7	BM	BM07M17WD	Male	Y	W	D	BM07
8	BM	BM08M18AH	Male	Y	A	H	BM08
9	BM	BM09M68WH	Male	E	W	H	BM09
10	BM	BM10M67WD	Male	E	W	D	BM10
11	BM	BM11M60WH	Male	O	W	H	BM11
12	BM	BM12M59WH	Male	O	W	H	BM12
13	BM	BM13F39WH	Female	M	W	H	BM13
14	BM	BM14F36WH	Female	M	W	H	BM14
15	BM	BM15F34WD	Female	Y	W	D	BM15
16	BM	BM16M34WD	Male	Y	W	D	BM16
17	BM	BM17M46BH	Male	M	B	H	BM17
18	BM	BM18M41WD	Male	M	W	D	BM18
19	BM	BM19M39WH	Male	M	W	H	BM19
20	BM	BM20M42BH	Male	M	B	H	BM20
21	BM	BM21F44WD	Female	M	W	D	BM21
22	BM	BM22F36WD	Female	M	W	D	BM22
23	BM	BM23F32WD	Female	Y	W	D	BM23
24	BM	BM24F27WH	Female	Y	W	H	BM24
25	BM	BM25F86WH	Female	E	W	H	BM25
26	BM	BM26F72WD	Female	E	W	D	BM26
27	BM	BM27F23WH	Female	Y	W	H	BM27
28	BM	BM28M23WH	Male	Y	W	H	BM28
29	BM	BM29M69WH	Male	E	W	H	BM29
30	BM	BM30M68WH	Male	E	W	H	BM30
31	LN	LN01M57WH	Male	O	W	H	LN01
32	LN	LN02M54WH	Male	O	W	H	LN02
33	LN	LN03F47WD	Female	M	W	D	LN03
34	LN	LN04F41WH	Female	M	W	H	LN04
35	LN	LN05M58WD	Male	O	W	D	LN05
36	LN	LN06F44WH	Female	M	W	H	LN06
37	LN	LN07M70WH	Male	E	W	H	LN07
38	LN	LN08M64WH	Male	O	W	H	LN08
39	LN	LN09M29WD	Male	Y	W	D	LN09
40	LN	LN10M25WD	Male	Y	W	D	LN10
41	LN	LN11F57WD	Female	O	W	D	LN11
42	LN	LN12F40BH	Female	M	B	H	LN12
43	LN	LN13F20WH	Female	Y	W	H	LN13
44	LN	LN14F22AD	Female	Y	A	D	LN14
45	LN	LN15M54AH	Male	O	A	H	LN15
46	LN	LN16F50BH	Female	M	B	H	LN16
47	LN	LN17M48OH	Male	M	O	H	LN17
48	LN	LN18F41WD	Female	M	W	D	LN18
49	LN	LN19M46WH	Male	M	W	H	LN19
50	LN	LN20M46WH	Male	M	W	H	LN20
51	LN	LN21F59WD	Female	O	W	D	LN21
52	LN	LN22F56WD	Female	O	W	D	LN22
53	LN	LN23M33WD	Male	Y	W	D	LN23
54	LN	LN24M31BH	Male	Y	B	H	LN24
55	LN	LN25M76WH	Male	E	W	H	LN25
56	LN	LN26M77WH	Male	E	W	H	LN26
57	LN	LN27F54WD	Female	O	W	D	LN27
58	LN	LN28F70WH	Female	E	W	H	LN28
59	LN	LN29M73WH	Male	E	W	H	LN29
60	LN	LN30F74WH	Female	E	W	H	LN30
61	LN	LN31M75WH	Male	E	W	H	LN31
62	LN	LN32M42WH	Male	M	W	H	LN32
63	LN	LN33F41WD	Female	M	W	D	LN33
64	LN	LN34M34BH	Male	Y	B	H	LN34
65	LN	LN35M33WD	Male	Y	W	D	LN35
66	LN	LN36F69WH	Female	E	W	H	LN36
67	LN	LN37F75WH	Female	E	W	H	LN37
68	MC	MC01M18WH	Male	Y	W	H	MC01
69	MC	MC02F22WD	Female	Y	W	D	MC02
70	MC	MC03F25AH	Female	Y	A	H	MC03
71	MC	MC04M24EH	Male	Y	E	H	MC04
72	MC	MC05M68WH	Male	E	W	H	MC05
73	MC	MC06M72WH	Male	E	W	H	MC06
74	MC	MC07M38WD	Male	M	W	D	MC07
75	MC	MC08F48WH	Female	M	W	H	MC08
76	MC	MC09M68WH	Male	E	W	H	MC09
77	MC	MC10M69WH	Male	E	W	H	MC10
78	MC	MC11F35AH	Female	Y	A	H	MC11
79	MC	MC12M34WH	Male	Y	W	H	MC12
80	MC	MC13F37WD	Female	M	W	D	MC13
81	MC	MC14F28WH	Female	Y	W	H	MC14
82	MC	MC15F39WD	Female	M	W	D	MC15
83	MC	MC16F48WD	Female	M	W	D	MC16
84	MC	MC17M53WD	Male	O	W	D	MC17
85	MC	MC18M55WH	Male	O	W	H	MC18
86	MC	MC19M63WH	Male	O	W	H	MC19
87	MC	MC20F51WD	Female	O	W	D	MC20
88	MC	MC21F67WH	Female	E	W	H	MC21
89	MC	MC22F67WH	Female	E	W	H	MC22
90	MC	MC23M54WH	Male	O	W	H	MC23
91	MC	MC24F64WH	Female	O	W	H	MC24
92	MC	MC25F63WH	Female	O	W	H	MC25
93	MC	MC26F60WH	Female	O	W	H	MC26
94	MC	MC27F24WD	Female	Y	W	D	MC27
95	MC	MC28M26WD	Male	Y	W	D	MC28
96	MC	MC29M75WH	Male	E	W	H	MC29
97	MC	MC30F73WH	Female	E	W	H	MC30
98	GW	GW01M29WD	Male	Y	W	D	GW01
99	GW	GW02M33WH	Male	Y	W	H	GW02
100	GW	GW03F35WH	Female	Y	W	H	GW03
101	GW	GW04M43WD	Male	M	W	D	GW04
102	GW	GW05F44WH	Female	M	W	H	GW05
103	GW	GW06F43WH	Female	M	W	H	GW06
104	GW	GW07M23WD	Male	Y	W	D	GW07
105	GW	GW08M22WH	Male	Y	W	H	GW08
106	GW	GW09F56WH	Female	O	W	H	GW09
107	GW	GW10F55WD	Female	O	W	D	GW10
108	GW	GW11M77WH	Male	E	W	H	GW11
109	GW	GW12F85WH	Female	E	W	H	GW12
110	GW	GW13M50WH	Male	M	W	H	GW13
111	GW	GW14F49WH	Female	M	W	H	GW14
112	GW	GW15F60WH	Female	O	W	H	GW15
113	GW	GW16F59WH	Female	O	W	H	GW16
114	GW	GW17F41WH	Female	M	W	H	GW17
115	GW	GW18M38AH	Male	M	A	H	GW18
116	GW	GW19M77WH	Male	E	W	H	GW19
117	GW	GW20M79WH	Male	E	W	H	GW20
118	GW	GW21M73WH	Male	E	W	H	GW21
119	GW	GW22F81WH	Female	E	W	H	GW22
120	GW	GW23M22WD	Male	Y	W	D	GW23
121	GW	GW24F22WD	Female	Y	W	D	GW24
122	GW	GW25F34AH	Female	Y	A	H	GW25
123	GW	GW26M35AH	Male	Y	A	H	GW26
124	GW	GW27M56WH	Male	O	W	H	GW27
125	GW	GW28F54WH	Female	O	W	H	GW28
126	GW	GW29M51WH	Male	O	W	H	GW29
127	GW	GW30F56WH	Female	O	W	H	GW30
128	BL	BL01M86WD	Male	E	W	D	BL01
129	BL	BL02F88WD	Female	E	W	D	BL02
130	BL	BL03F70WH	Female	E	W	H	BL03
131	BL	BL04M74WH	Male	E	W	H	BL04
132	BL	BL05M64WD	Male	O	W	D	BL05
133	BL	BL06M59WD	Male	O	W	D	BL06
134	BL	BL07F35WD	Female	Y	W	D	BL07
135	BL	BL08M26WD	Male	Y	W	D	BL08
136	BL	BL09F45WH	Female	M	W	H	BL09
137	BL	BL10F44WH	Female	M	W	H	BL10
138	BL	BL11F57WH	Female	O	W	H	BL11
139	BL	BL12M56BH	Male	O	B	H	BL12
140	BL	BL13F26WD	Female	Y	W	D	BL13
141	BL	BL14M29WH	Male	Y	W	H	BL14
142	BL	BL15F51WD	Female	O	W	D	BL15
143	BL	BL16F46WD	Female	M	W	D	BL16
144	BL	BL17M43WD	Male	M	W	D	BL17
145	BL	BL18F50WH	Female	M	W	H	BL18
146	BL	BL19M63WH	Male	O	W	H	BL19
147	BL	BL20M71WH	Male	E	W	H	BL20
148	BL	BL21M37BH	Male	M	B	H	BL21
149	BL	BL22M43WH	Male	M	W	H	BL22
150	BL	BL23F51WD	Female	O	W	D	BL23
151	BL	BL24F51WD	Female	O	W	D	BL24
152	BL	BL25F37WH	Female	M	W	H	BL25
153	BL	BL26F37WH	Female	M	W	H	BL26
154	BL	BL27F58WH	Female	O	W	H	BL27
155	BL	BL28F60WD	Female	O	W	D	BL28
156	BL	BL29F55WD	Female	O	W	D	BL29
157	BL	BL30M65WD	Male	E	W	D	BL30
158	BL	BL31M37WD	Male	M	W	D	BL31
159	BL	BL32M28WD	Male	Y	W	D	BL32
160	CF	CF01F59WH	Female	O	W	H	CF01
161	CF	CF02F57WH	Female	O	W	H	CF02
162	CF	CF03M48WD	Male	M	W	D	CF03
163	CF	CF04M54WD	Male	O	W	D	CF04
164	CF	CF05F41BH	Female	M	B	H	CF05
165	CF	CF06M39WH	Male	M	W	H	CF06
166	CF	CF07F21WH	Female	Y	W	H	CF07
167	CF	CF08F37BH	Female	M	B	H	CF08
168	CF	CF09M30WD	Male	Y	W	D	CF09
169	CF	CF10M30WH	Male	Y	W	H	CF10
170	CF	CF11M45WH	Male	M	W	H	CF11
171	CF	CF12M37WH	Male	M	W	H	CF12
172	CF	CF13F31WH	Female	Y	W	H	CF13
173	CF	CF14M28WH	Male	Y	W	H	CF14
174	CF	CF15F58WH	Female	O	W	H	CF15
175	CF	CF16F59WH	Female	O	W	H	CF16
176	CF	CF17F58WH	Female	O	W	H	CF17
177	CF	CF18F50WH	Female	M	W	H	CF18
178	CF	CF19F72WH	Female	E	W	H	CF19
179	CF	CF20F65WH	Female	E	W	H	CF20
180	CF	CF21F67WD	Female	E	W	D	CF21
181	CF	CF22F71WH	Female	E	W	H	CF22
182	CF	CF23M68WD	Male	E	W	D	CF23
183	CF	CF24M69WH	Male	E	W	H	CF24
184	CF	CF25M26WH	Male	Y	W	H	CF25
185	CF	CF26M24WH	Male	Y	W	H	CF26
186	CF	CF27M68WH	Male	E	W	H	CF27
187	CF	CF28F76WH	Female	E	W	H	CF28
188	CF	CF29F53WH	Female	O	W	H	CF29
189	CF	CF30F40WH	Female	M	W	H	CF30
190	BF	BF01F28WD	Female	Y	W	D	BF01
191	BF	BF02M25WD	Male	Y	W	D	BF02
192	BF	BF03M64WH	Male	O	W	H	BF03
193	BF	BF04F59OH	Female	O	O	H	BF04
194	BF	BF05F45WD	Female	M	W	D	BF05
195	BF	BF06M42WH	Male	M	W	H	BF06
196	BF	BF07M54WH	Male	O	W	H	BF07
197	BF	BF08F54WH	Female	O	W	H	BF08
198	BF	BF09M38WD	Male	M	W	D	BF09
199	BF	BF10F44WH	Female	M	W	H	BF10
200	BF	BF11F67WH	Female	E	W	H	BF11
201	BF	BF12M74WH	Male	E	W	H	BF12
202	BF	BF13M53WH	Male	O	W	H	BF13
203	BF	BF14F55WH	Female	O	W	H	BF14
204	BF	BF15M16WD	Male	Y	W	D	BF15
205	BF	BF16F16WD	Female	Y	W	D	BF16
206	BF	BF17F51WH	Female	O	W	H	BF17
207	BF	BF18M57WH	Male	O	W	H	BF18
208	BF	BF19F69WH	Female	E	W	H	BF19
209	BF	BF20F64WH	Female	O	W	H	BF20
210	BF	BF21M23WH	Male	Y	W	H	BF21
211	BF	BF22M22WH	Male	Y	W	H	BF22
212	BF	BF23F39WH	Female	M	W	H	BF23
213	BF	BF24M47WH	Male	M	W	H	BF24
214	BF	BF25F29WH	Female	Y	W	H	BF25
215	BF	BF26F26WH	Female	Y	W	H	BF26
216	BF	BF27F54WD	Female	O	W	D	BF27
217	BF	BF28F64WH	Female	O	W	H	BF28
218	BF	BF29F70WH	Female	E	W	H	BF29
219	BF	BF30M73WH	Male	E	W	H	BF30
220	NC	NC01M47WH	Male	M	W	H	NC01
221	NC	NC02F67WD	Female	E	W	D	NC02
222	NC	NC03M52WH	Male	O	W	H	NC03
223	NC	NC04M65WH	Male	E	W	H	NC04
224	NC	NC05F30WD	Female	Y	W	D	NC05
225	NC	NC06M20WD	Male	Y	W	D	NC06
226	NC	NC07M60WH	Male	O	W	H	NC07
227	NC	NC08M65WD	Male	E	W	D	NC08
228	NC	NC09F21WH	Female	Y	W	H	NC09
229	NC	NC10F26OH	Female	Y	O	H	NC10
230	NC	NC11M34WD	Male	Y	W	D	NC11
231	NC	NC12F44WD	Female	M	W	D	NC12
232	NC	NC13M54WH	Male	O	W	H	NC13
233	NC	NC14F59WH	Female	O	W	H	NC14
234	NC	NC15M72WH	Male	E	W	H	NC15
235	NC	NC16F67WH	Female	E	W	H	NC16
236	NC	NC17F46WD	Female	M	W	D	NC17
237	NC	NC18M47WH	Male	M	W	H	NC18
238	NC	NC19F38WD	Female	M	W	D	NC19
239	NC	NC20F53WH	Female	O	W	H	NC20
240	NC	NC21F52WD	Female	O	W	D	NC21
241	NC	NC22F56WH	Female	O	W	H	NC22
242	NC	NC23F59WH	Female	O	W	H	NC23
243	NC	NC24M74WH	Male	E	W	H	NC24
244	NC	NC25F94WH	Female	E	W	H	NC25
245	NC	NC26F65WH	Female	E	W	H	NC26
246	NC	NC27F65WH	Female	E	W	H	NC27
247	NC	NC28M67WH	Male	E	W	H	NC28
248	NC	NC29F70WH	Female	E	W	H	NC29
249	NC	NC30M71WH	Male	E	W	H	NC30
